# Supplementary material for: 2-Chloro-7-methyl­quinoline-3-carbaldehyde
Source: Acta Crystallogr Sect E Struct Rep Online. 2009 Oct 13;65(Pt 11):o2721. doi: 10.1107/S1600536809040823 (PMC2971315; doi:10.1107/S1600536809040823)
Supplement: Supplementary file 1 [file e-65-o2721-sup1.cif]

##############################################################################
###                                                                        ###
###        Electronic paper (Acta Crystallographica Section E)             ###
###                                                                        ###
##############################################################################
#                                                                            #
# This CIF contains the data in a paper accepted for publication in Acta     #
# Crystallographica Section E. It conforms to the requirements of Notes      #
# for Authors for Section E, and has been peer reviewed under the auspices   #
# of the IUCr Commission on Journals.                                        #
#                                                                            #
# Full details of the Crystallographic Information File format               #
# are given in the paper "The Crystallographic Information File (CIF):       #
# a New Standard Archive File for Crystallography" by S. R. Hall, F. H.      #
# Allen and I. D. Brown [Acta Cryst. (1991), A47, 655-685].                  #
#                                                                            #
# The current version of the core CIF dictionary is obtainable from          #
# ftp://ftp.iucr.org/pub/cif_core.dic. The current version number is 2.4.    #
#                                                                            #
# Software is freely available for graphical display of the structure(s) in  #
# this CIF.  For information consult the CIF home page http://www.iucr.org/  #
# cif/home.html                                                              #
#                                                                            #
# This file may be used for bona fide research purposes within the           #
# scientific community so long as proper attribution is given to the journal # 
# article from which it was obtained.                                        #
#                                                                            #
##############################################################################
                                             
data_global
_audit_creation_method     SHELXL-97
_journal_date_recd_electronic     2009-10-06
_journal_date_accepted     2009-10-06
_journal_name_full     'Acta Crystallographica, Section E'
_journal_year     2009
_journal_volume     65
_journal_issue     11
_journal_page_first     o2721
_journal_page_last     o2721
_journal_paper_category     QO
_journal_coeditor_code     XU2629
_publ_contact_author
;
     Dr. Seik Weng Ng
     Department of Chemistry
     University of Malaya
     50603 Kuala Lumpur
     Malaysia
;
_publ_contact_author_email     seikweng@um.edu.my
_publ_contact_author_fax     '03 7967 4193'
_publ_contact_author_phone     '03 7967 6778'
_publ_section_title
;
2-Chloro-7-methylquinoline-3-carbaldehyde
;
loop_
    _publ_author_name
    _publ_author_address
    'Subashini, R.'
;
Chemistry Division
School of Science and Humanities
VIT University
Vellore 632 014, Tamil Nadu
India
;
    'Khan, F. Nawaz'
;
Chemistry Division
School of Science and Humanities
VIT University
Vellore 632 014, Tamil Nadu
India
;
    'Kumar, Rajesh'
;
Chemistry Division
School of Science and Humanities
VIT University
Vellore 632 014, Tamil Nadu
India
;
    'Hathwar, Venkatesha R.'
;
Solid State and Structural Chemistry Unit
Indian Institute of Science
Bangalore 560 012, Karnataka
India
;
    'Ng, Seik Weng'
;
Department of Chemistry
University of Malaya
50603 Kuala Lumpur
Malaysia
;
_publ_section_synopsis     .
data_I
_audit_creation_method     SHELXL-97
_chemical_name_systematic
;
2-Chloro-7-methylquinoline-3-carbaldehyde
;
_chemical_name_common     ?
_chemical_formula_moiety     'C11 H8 Cl N O'
_chemical_formula_sum     'C11 H8 Cl N O'
_chemical_formula_iupac     'C11 H8 Cl N O'
_chemical_formula_weight     205.63
_chemical_melting_point     ?
_symmetry_cell_setting     Monoclinic
_symmetry_space_group_name_H-M     'P 21/n'
_symmetry_space_group_name_Hall     '-P 2yn'
loop_
    _symmetry_equiv_pos_as_xyz
    'x, y, z'
    '-x+1/2, y+1/2, -z+1/2'
    '-x, -y, -z'
    'x-1/2, -y-1/2, z-1/2'
_cell_length_a     15.458(3)
_cell_length_b     3.9382(8)
_cell_length_c     16.923(3)
_cell_angle_alpha     90.00
_cell_angle_beta     112.854(3)
_cell_angle_gamma     90.00
_cell_volume     949.3(3)
_cell_formula_units_Z     4
_cell_measurement_reflns_used     973
_cell_measurement_theta_min     1.3
_cell_measurement_theta_max     24.9
_cell_measurement_temperature     290(2)
_exptl_crystal_description     Block
_exptl_crystal_colour     Colorless
_exptl_crystal_size_max     0.24
_exptl_crystal_size_mid     0.18
_exptl_crystal_size_min     0.06
_exptl_crystal_density_diffrn     1.439
_exptl_crystal_density_meas     ?
_exptl_crystal_density_method     'not measured'
_exptl_crystal_F_000     424
_exptl_absorpt_coefficient_mu     0.363
_exptl_absorpt_correction_type     Multi-scan
_exptl_absorpt_process_details     '(SADABS; Sheldrick, 1996)'
_exptl_absorpt_correction_T_min     0.9179
_exptl_absorpt_correction_T_max     0.9785
_diffrn_ambient_temperature     290(2)
_diffrn_radiation_type     MoK\a
_diffrn_radiation_wavelength     0.71073
_diffrn_radiation_source     'fine-focus sealed tube'
_diffrn_radiation_monochromator     graphite
_diffrn_measurement_device_type     'Bruker SMART area-detector'
_diffrn_measurement_method     '\f and \w'
_diffrn_detector_area_resol_mean     ?
_diffrn_reflns_number     6484
_diffrn_reflns_av_R_equivalents     0.0416
_diffrn_reflns_av_sigmaI/netI     0.0378
_diffrn_reflns_theta_min     2.28
_diffrn_reflns_theta_max     25.68
_diffrn_reflns_theta_full     25.68
_diffrn_measured_fraction_theta_max     0.996
_diffrn_measured_fraction_theta_full     0.996
_diffrn_reflns_limit_h_min     -18
_diffrn_reflns_limit_h_max     18
_diffrn_reflns_limit_k_min     -4
_diffrn_reflns_limit_k_max     4
_diffrn_reflns_limit_l_min     -20
_diffrn_reflns_limit_l_max     20
_diffrn_standards_number     0
_diffrn_standards_interval_count     0
_diffrn_standards_interval_time     0
_diffrn_standards_decay_%     0
_reflns_number_total     1796
_reflns_number_gt     1356
_reflns_threshold_expression     I>2\s(I)
_refine_ls_structure_factor_coef     Fsqd
_refine_ls_matrix_type     full
_refine_ls_R_factor_all     0.0965
_refine_ls_R_factor_gt     0.0779
_refine_ls_wR_factor_gt     0.1918
_refine_ls_wR_factor_ref     0.2088
_refine_ls_goodness_of_fit_ref     1.125
_refine_ls_restrained_S_all     1.125
_refine_ls_number_reflns     1796
_refine_ls_number_parameters     128
_refine_ls_number_restraints     0
_refine_ls_hydrogen_treatment     constr
_refine_ls_weighting_scheme     calc
_refine_ls_weighting_details
                 'calc w=1/[\s^2^(Fo^2^)+(0.1371P)^2^] where P=(Fo^2^+2Fc^2^)/3'
_atom_sites_solution_hydrogens     geom
_atom_sites_solution_primary     direct
_atom_sites_solution_secondary     difmap
_refine_ls_shift/su_max     0.001
_refine_ls_shift/su_mean     0.001
_refine_diff_density_max     0.780
_refine_diff_density_min     -0.487
_refine_ls_extinction_method     none
_refine_ls_extinction_coef     ?
loop_
    _atom_type_symbol
    _atom_type_description
    _atom_type_scat_dispersion_real
    _atom_type_scat_dispersion_imag
    _atom_type_scat_source
    'C' 'C' 0.0033 0.0016
                         'International Tables Vol C Tables 4.2.6.8 and 6.1.1.4'
    'H' 'H' 0.0000 0.0000
                         'International Tables Vol C Tables 4.2.6.8 and 6.1.1.4'
    'N' 'N' 0.0061 0.0033
                         'International Tables Vol C Tables 4.2.6.8 and 6.1.1.4'
    'O' 'O' 0.0106 0.0060
                         'International Tables Vol C Tables 4.2.6.8 and 6.1.1.4'
    'Cl' 'Cl' 0.1484 0.1585
                         'International Tables Vol C Tables 4.2.6.8 and 6.1.1.4'
_computing_data_collection     'SMART (Bruker, 2004)'
_computing_cell_refinement     'SAINT (Bruker, 2004)'
_computing_data_reduction     'SAINT (Bruker, 2004)'
_computing_structure_solution     'SHELXS97 (Sheldrick, 2008)'
_computing_structure_refinement     'SHELXL97 (Sheldrick, 2008)'
_computing_molecular_graphics     'X-SEED (Barbour, 2001)'
_computing_publication_material     'publCIF (Westrip, 2009)'
loop_
    _atom_site_type_symbol
    _atom_site_label
    _atom_site_fract_x
    _atom_site_fract_y
    _atom_site_fract_z
    _atom_site_U_iso_or_equiv
    _atom_site_adp_type
    _atom_site_calc_flag
    _atom_site_refinement_flags
    _atom_site_occupancy
    _atom_site_disorder_assembly
    _atom_site_disorder_group
    Cl Cl1 0.37647(6) 0.6903(3) 0.18658(6) 0.0603(4) Uani d . 1 . .
    O O1 0.36833(17) 0.1214(8) 0.39875(18) 0.0705(9) Uani d . 1 . .
    N N1 0.55664(19) 0.6719(7) 0.27097(16) 0.0402(7) Uani d . 1 . .
    C C1 0.4781(2) 0.5835(8) 0.27548(19) 0.0393(7) Uani d . 1 . .
    C C2 0.4683(2) 0.4068(8) 0.34482(19) 0.0383(7) Uani d . 1 . .
    C C3 0.5497(2) 0.3312(8) 0.4129(2) 0.0387(7) Uani d . 1 . .
    H H3 0.5468 0.2182 0.4601 0.046 Uiso calc R 1 . .
    C C4 0.6373(2) 0.4210(7) 0.41281(18) 0.0347(7) Uani d . 1 . .
    C C5 0.7243(2) 0.3490(8) 0.48060(19) 0.0407(8) Uani d . 1 . .
    H H5 0.7253 0.2376 0.5294 0.049 Uiso calc R 1 . .
    C C6 0.8064(2) 0.4414(8) 0.47489(19) 0.0424(8) Uani d . 1 . .
    H H6 0.8628 0.3923 0.5201 0.051 Uiso calc R 1 . .
    C C7 0.8080(2) 0.6125(7) 0.4009(2) 0.0394(8) Uani d . 1 . .
    C C8 0.7248(2) 0.6851(8) 0.3354(2) 0.0391(7) Uani d . 1 . .
    H H8 0.7252 0.7978 0.2872 0.047 Uiso calc R 1 . .
    C C9 0.6379(2) 0.5927(7) 0.33897(18) 0.0341(7) Uani d . 1 . .
    C C10 0.3769(2) 0.3059(9) 0.3458(2) 0.0503(9) Uani d . 1 . .
    H H10 0.3228 0.3900 0.3029 0.060 Uiso calc R 1 . .
    C C11 0.9001(3) 0.7114(9) 0.3968(2) 0.0523(9) Uani d . 1 . .
    H H11A 0.8906 0.9001 0.3584 0.078 Uiso calc R 1 . .
    H H11B 0.9248 0.5226 0.3764 0.078 Uiso calc R 1 . .
    H H11C 0.9436 0.7746 0.4530 0.078 Uiso calc R 1 . .
loop_
    _atom_site_aniso_label
    _atom_site_aniso_U_11
    _atom_site_aniso_U_22
    _atom_site_aniso_U_33
    _atom_site_aniso_U_12
    _atom_site_aniso_U_13
    _atom_site_aniso_U_23
    Cl1 0.0499(6) 0.0826(8) 0.0457(6) 0.0050(4) 0.0157(4) 0.0154(4)
    O1 0.0512(17) 0.103(2) 0.0731(18) -0.0030(14) 0.0416(15) 0.0286(15)
    N1 0.0478(16) 0.0474(15) 0.0341(14) 0.0010(12) 0.0252(13) 0.0033(10)
    C1 0.0427(18) 0.0452(17) 0.0380(16) 0.0017(13) 0.0245(14) 0.0012(13)
    C2 0.0407(18) 0.0452(17) 0.0395(17) 0.0026(12) 0.0272(14) 0.0014(12)
    C3 0.0476(19) 0.0439(17) 0.0383(16) 0.0018(13) 0.0316(15) 0.0017(12)
    C4 0.0424(17) 0.0396(15) 0.0323(15) 0.0025(12) 0.0257(13) -0.0005(11)
    C5 0.0439(18) 0.0549(19) 0.0338(16) 0.0035(14) 0.0267(14) 0.0011(13)
    C6 0.0390(17) 0.0560(19) 0.0386(17) 0.0053(14) 0.0221(14) -0.0053(14)
    C7 0.0467(19) 0.0403(16) 0.0449(18) -0.0047(13) 0.0328(16) -0.0095(12)
    C8 0.0477(19) 0.0440(17) 0.0400(17) -0.0032(13) 0.0327(15) -0.0016(12)
    C9 0.0423(17) 0.0391(15) 0.0322(15) -0.0007(12) 0.0268(13) -0.0019(11)
    C10 0.0388(19) 0.065(2) 0.055(2) 0.0019(15) 0.0272(17) 0.0066(17)
    C11 0.0469(19) 0.060(2) 0.063(2) -0.0075(15) 0.0351(17) -0.0042(16)
loop_
    _geom_bond_atom_site_label_1
    _geom_bond_atom_site_label_2
    _geom_bond_site_symmetry_2
    _geom_bond_distance
    _geom_bond_publ_flag
    Cl1 C1 . 1.753(3) ?
    O1 C10 . 1.200(4) ?
    N1 C1 . 1.293(4) ?
    N1 C9 . 1.370(4) ?
    C1 C2 . 1.422(4) ?
    C2 C3 . 1.369(4) ?
    C2 C10 . 1.473(4) ?
    C3 C4 . 1.400(4) ?
    C3 H3 . 0.9300 ?
    C4 C5 . 1.417(4) ?
    C4 C9 . 1.424(4) ?
    C5 C6 . 1.359(4) ?
    C5 H5 . 0.9300 ?
    C6 C7 . 1.430(4) ?
    C6 H6 . 0.9300 ?
    C7 C8 . 1.363(4) ?
    C7 C11 . 1.502(5) ?
    C8 C9 . 1.416(4) ?
    C8 H8 . 0.9300 ?
    C10 H10 . 0.9300 ?
    C11 H11A . 0.9600 ?
    C11 H11B . 0.9600 ?
    C11 H11C . 0.9600 ?
loop_
    _geom_angle_atom_site_label_1
    _geom_angle_atom_site_label_2
    _geom_angle_atom_site_label_3
    _geom_angle_site_symmetry_1
    _geom_angle_site_symmetry_3
    _geom_angle
    _geom_angle_publ_flag
    C1 N1 C9 . . 117.7(3) ?
    N1 C1 C2 . . 125.7(3) ?
    N1 C1 Cl1 . . 115.7(2) ?
    C2 C1 Cl1 . . 118.5(2) ?
    C3 C2 C1 . . 116.3(3) ?
    C3 C2 C10 . . 120.2(3) ?
    C1 C2 C10 . . 123.5(3) ?
    C2 C3 C4 . . 121.2(3) ?
    C2 C3 H3 . . 119.4 ?
    C4 C3 H3 . . 119.4 ?
    C3 C4 C5 . . 124.3(3) ?
    C3 C4 C9 . . 117.2(3) ?
    C5 C4 C9 . . 118.5(3) ?
    C6 C5 C4 . . 120.5(3) ?
    C6 C5 H5 . . 119.7 ?
    C4 C5 H5 . . 119.7 ?
    C5 C6 C7 . . 121.5(3) ?
    C5 C6 H6 . . 119.3 ?
    C7 C6 H6 . . 119.3 ?
    C8 C7 C6 . . 118.6(3) ?
    C8 C7 C11 . . 121.3(3) ?
    C6 C7 C11 . . 120.1(3) ?
    C7 C8 C9 . . 121.5(3) ?
    C7 C8 H8 . . 119.3 ?
    C9 C8 H8 . . 119.3 ?
    N1 C9 C8 . . 118.8(3) ?
    N1 C9 C4 . . 121.9(3) ?
    C8 C9 C4 . . 119.3(3) ?
    O1 C10 C2 . . 123.8(3) ?
    O1 C10 H10 . . 118.1 ?
    C2 C10 H10 . . 118.1 ?
    C7 C11 H11A . . 109.5 ?
    C7 C11 H11B . . 109.5 ?
    H11A C11 H11B . . 109.5 ?
    C7 C11 H11C . . 109.5 ?
    H11A C11 H11C . . 109.5 ?
    H11B C11 H11C . . 109.5 ?
loop_
    _geom_torsion_atom_site_label_1
    _geom_torsion_atom_site_label_2
    _geom_torsion_atom_site_label_3
    _geom_torsion_atom_site_label_4
    _geom_torsion_site_symmetry_1
    _geom_torsion_site_symmetry_2
    _geom_torsion_site_symmetry_3
    _geom_torsion_site_symmetry_4
    _geom_torsion
    _geom_torsion_publ_flag
    C9 N1 C1 C2 . . . . -0.7(5) ?
    C9 N1 C1 Cl1 . . . . -179.8(2) ?
    N1 C1 C2 C3 . . . . 1.3(5) ?
    Cl1 C1 C2 C3 . . . . -179.6(2) ?
    N1 C1 C2 C10 . . . . -178.7(3) ?
    Cl1 C1 C2 C10 . . . . 0.5(4) ?
    C1 C2 C3 C4 . . . . -0.8(4) ?
    C10 C2 C3 C4 . . . . 179.2(3) ?
    C2 C3 C4 C5 . . . . -179.5(3) ?
    C2 C3 C4 C9 . . . . -0.2(4) ?
    C3 C4 C5 C6 . . . . 179.1(3) ?
    C9 C4 C5 C6 . . . . -0.2(4) ?
    C4 C5 C6 C7 . . . . -0.1(5) ?
    C5 C6 C7 C8 . . . . 0.5(5) ?
    C5 C6 C7 C11 . . . . 179.9(3) ?
    C6 C7 C8 C9 . . . . -0.5(4) ?
    C11 C7 C8 C9 . . . . -180.0(3) ?
    C1 N1 C9 C8 . . . . 179.6(3) ?
    C1 N1 C9 C4 . . . . -0.4(4) ?
    C7 C8 C9 N1 . . . . -179.8(3) ?
    C7 C8 C9 C4 . . . . 0.2(4) ?
    C3 C4 C9 N1 . . . . 0.8(4) ?
    C5 C4 C9 N1 . . . . -179.8(3) ?
    C3 C4 C9 C8 . . . . -179.2(3) ?
    C5 C4 C9 C8 . . . . 0.1(4) ?
    C3 C2 C10 O1 . . . . -9.6(5) ?
    C1 C2 C10 O1 . . . . 170.4(3) ?
