# Supplementary material for: 2-Chloro-7-methyl­quinoline-3-carbaldehyde
Source: Acta Crystallogr Sect E Struct Rep Online. 2009 Oct 13;65(Pt 11):o2721. doi: 10.1107/S1600536809040823 (PMC2971315; doi:10.1107/S1600536809040823)
Supplement: Supplementary file 2 [file e-65-o2721-Isup2.hkl]

# 
# h,k,l, Fc-squared, Fo-squared, sigma(Fo-squared) and status flag 
# 
data_I
_shelx_title '  P21/n' 
_shelx_refln_list_code          4 
_shelx_F_calc_maximum      178.28 
_exptl_crystal_F_000       424.00 
_reflns_d_resolution_high  0.8200 
 
loop_ 
 _symmetry_equiv_pos_as_xyz 
 'x, y, z' 
 '-x+1/2, y+1/2, -z+1/2' 
 '-x, -y, -z' 
 'x-1/2, -y-1/2, z-1/2' 
 
_cell_length_a    15.4580 
_cell_length_b     3.9382 
_cell_length_c    16.9227 
_cell_angle_alpha  90.000 
_cell_angle_beta  112.854 
_cell_angle_gamma  90.000 
 
_shelx_F_squared_multiplier     1.000 
 
loop_ 
 _refln_index_h 
 _refln_index_k 
 _refln_index_l 
 _refln_F_squared_calc 
 _refln_F_squared_meas 
 _refln_F_squared_sigma 
 _refln_observed_status 
   2   0   0        4.60        1.96      1.37 o 
   4   0   0     5397.67     5073.67    303.04 o 
   6   0   0        0.00       -1.10      1.43 o 
   8   0   0     1656.32     1433.06     34.62 o 
  10   0   0       47.18       45.61      4.06 o 
  12   0   0     1924.40     1967.65     62.53 o 
  14   0   0        0.71        1.23      7.45 o 
  16   0   0      121.36      139.71     11.28 o 
   1   1   0     3511.62     3091.88     52.28 o 
   2   1   0      829.93      699.78     11.87 o 
   3   1   0      426.33      394.49      7.18 o 
   4   1   0       71.89       60.83      3.16 o 
   5   1   0       87.58       86.19      2.94 o 
   6   1   0      250.23      238.79      5.19 o 
   7   1   0      293.10      266.78      7.65 o 
   8   1   0       92.62       94.86      4.38 o 
   9   1   0       33.88       25.81      2.53 o 
  10   1   0       88.65       79.61      3.99 o 
  11   1   0      597.14      529.31     16.16 o 
  12   1   0       92.32       79.02      4.40 o 
  13   1   0        3.59        7.69      2.64 o 
  14   1   0       11.06       18.17      5.55 o 
  15   1   0        3.76       10.43      5.94 o 
  16   1   0        6.01       16.39      6.92 o 
   0   2   0     1044.91      839.26     20.54 o 
   1   2   0      159.42      130.33      3.16 o 
   2   2   0        3.21        1.33      0.93 o 
   3   2   0       74.27       61.07      2.16 o 
   4   2   0      250.28      239.03      5.22 o 
   5   2   0      263.48      226.49      5.18 o 
   6   2   0      492.91      481.63     12.84 o 
   7   2   0      136.72      140.02      4.99 o 
   8   2   0      137.67      136.66      4.74 o 
   9   2   0      181.94      165.36      6.97 o 
  10   2   0        0.33        2.98      2.40 o 
  11   2   0       40.75       34.23      3.96 o 
  12   2   0       75.45       86.34      5.72 o 
  13   2   0       32.50       25.71      4.22 o 
  14   2   0        1.53        1.66      3.85 o 
  15   2   0        0.27        4.15      4.46 o 
   1   3   0      378.58      343.73      7.31 o 
   2   3   0       78.38       73.50      2.76 o 
   3   3   0       24.33       26.03      2.17 o 
   4   3   0       15.65       15.40      2.28 o 
   5   3   0        7.53        9.65      2.05 o 
   6   3   0       54.71       58.87      3.40 o 
   7   3   0        8.60        7.37      2.11 o 
   8   3   0        0.01        1.67      2.70 o 
   9   3   0       16.93       17.09      3.23 o 
  10   3   0        5.11        6.09      3.21 o 
  11   3   0      172.22      156.75      7.56 o 
  12   3   0        4.14        6.18      3.65 o 
  13   3   0        7.74        3.68      4.01 o 
   0   4   0      157.47      167.59      9.30 o 
   1   4   0        2.07       -2.66      2.39 o 
   2   4   0        0.00        1.79      3.00 o 
   3   4   0        4.53        7.75      4.53 o 
   4   4   0        3.70        2.97      3.96 o 
   5   4   0        7.31        5.57      3.13 o 
   6   4   0        9.64        3.66      4.23 o 
   7   4   0        0.19       -4.50      3.00 o 
   8   4   0        0.11       -5.21      3.67 o 
   9   4   0        8.37        6.20      3.54 o 
 -17   0   1       47.50       61.15     14.60 o 
 -15   0   1       56.03       61.60      7.88 o 
 -13   0   1      204.48      206.28     12.24 o 
 -11   0   1       39.70       41.24      4.32 o 
  -9   0   1     1233.27     1084.84     27.19 o 
  -7   0   1       58.17       42.41      3.78 o 
  -5   0   1     1994.80     1970.84    103.31 o 
  -3   0   1     3478.92     4103.12    270.78 o 
   1   0   1     2124.41     1843.88     65.57 o 
   3   0   1      810.07      652.44     17.98 o 
   5   0   1     2217.75     1875.25     47.88 o 
   7   0   1      956.03      901.01     28.21 o 
   9   0   1      942.16      876.96     22.55 o 
  11   0   1     2862.30     2684.05    133.78 o 
  13   0   1       61.64       57.90      8.85 o 
  15   0   1       10.46       17.91      6.36 o 
 -17   1   1       65.15       95.20      9.84 o 
 -16   1   1        0.10        1.37      5.27 o 
 -15   1   1        0.36        7.19      4.17 o 
 -14   1   1        1.88        4.06      3.35 o 
 -13   1   1        0.20        6.79      2.74 o 
 -12   1   1      164.75      154.06      8.67 o 
 -11   1   1        1.86       -1.11      3.12 o 
 -10   1   1       54.05       46.24      3.18 o 
  -9   1   1      280.79      245.62      6.78 o 
  -8   1   1      116.28      103.51      3.93 o 
  -7   1   1      319.54      351.81      8.77 o 
  -6   1   1      355.89      457.61      9.74 o 
  -5   1   1     1185.47     1189.96     22.20 o 
  -4   1   1      352.87      366.85      7.65 o 
  -3   1   1      759.60      769.14     15.54 o 
  -2   1   1      296.28      305.31      8.09 o 
  -1   1   1     2101.23     1911.99     34.41 o 
   0   1   1     4563.46     3950.36     68.71 o 
   1   1   1       95.17       74.43      1.80 o 
   2   1   1      232.63      189.52      3.83 o 
   3   1   1     1670.26     1452.43     23.98 o 
   4   1   1      101.62       78.46      3.69 o 
   5   1   1      390.34      362.43      9.39 o 
   6   1   1        6.38        6.60      1.38 o 
   7   1   1      477.96      399.21      7.97 o 
   8   1   1      180.42      141.09      3.96 o 
   9   1   1       15.72       13.62      2.25 o 
  10   1   1       13.84       15.53      2.56 o 
  11   1   1      418.67      404.60     18.62 o 
  12   1   1      346.27      336.69     19.10 o 
  13   1   1        0.05       -0.26      3.09 o 
  14   1   1        0.94       -2.13      3.23 o 
  15   1   1       55.84       57.75      7.81 o 
  16   1   1        0.36       -7.96     11.48 o 
 -16   2   1       22.51       19.70      4.89 o 
 -15   2   1       18.86       15.58      6.03 o 
 -14   2   1        4.69        1.95      3.70 o 
 -13   2   1       31.69       35.61      4.51 o 
 -12   2   1        5.31        9.58      3.11 o 
 -11   2   1       32.22       28.69      3.91 o 
 -10   2   1        3.34        6.04      2.39 o 
  -9   2   1        5.82        5.00      2.14 o 
  -8   2   1      164.63      155.72      5.08 o 
  -7   2   1      899.51      923.04     18.37 o 
  -6   2   1       20.85       19.72      2.07 o 
  -5   2   1      200.08      181.12      4.64 o 
  -4   2   1      179.38      156.79      4.56 o 
  -3   2   1      104.70       87.93      2.71 o 
  -2   2   1       46.49       54.39      1.95 o 
  -1   2   1       19.51       15.71      1.27 o 
   0   2   1     1489.18     1431.35     23.92 o 
   1   2   1      189.26      157.75      4.01 o 
   2   2   1        9.19       10.23      1.13 o 
   3   2   1       81.44       62.41      2.17 o 
   4   2   1      282.39      276.29      5.82 o 
   5   2   1     2077.79     2025.12     34.90 o 
   6   2   1       21.59       23.53      1.99 o 
   7   2   1        4.51        2.26      1.83 o 
   8   2   1       60.79       57.24      3.40 o 
   9   2   1      100.26       95.27      5.15 o 
  10   2   1        1.42        1.64      2.79 o 
  11   2   1       23.12       13.99      3.42 o 
  12   2   1       71.52       68.81      5.08 o 
  13   2   1       29.86       33.36      4.93 o 
  14   2   1       19.41       22.37      4.19 o 
  15   2   1       23.84       28.81      4.80 o 
 -13   3   1       11.52        2.12      4.02 o 
 -12   3   1       31.34       27.25      4.36 o 
 -11   3   1        0.87       -4.50      3.07 o 
 -10   3   1       23.50       19.54      3.43 o 
  -9   3   1        0.14        2.51      2.80 o 
  -8   3   1       27.69       26.87      2.83 o 
  -7   3   1       60.60       52.95      3.41 o 
  -6   3   1      532.32      514.50     19.78 o 
  -5   3   1        5.03        5.07      2.14 o 
  -4   3   1       21.43       22.65      2.52 o 
  -3   3   1       22.90       27.73      1.95 o 
  -2   3   1       39.45       44.50      2.24 o 
  -1   3   1       47.72       43.27      2.55 o 
   0   3   1       75.97       71.65      2.75 o 
   1   3   1        4.63        2.08      3.50 o 
   2   3   1       76.28       70.74      3.04 o 
   3   3   1       38.19       27.14      2.23 o 
   4   3   1      164.16      149.83      5.18 o 
   5   3   1        2.23        3.22      1.86 o 
   6   3   1      110.67      117.98      5.55 o 
   7   3   1        9.90       10.17      2.67 o 
   8   3   1        7.19        8.45      2.80 o 
   9   3   1        2.54        1.16      2.83 o 
  10   3   1       34.05       39.74      5.02 o 
  11   3   1       13.05       17.04      3.91 o 
  12   3   1       41.91       33.35      4.57 o 
  13   3   1        2.07        2.29      3.87 o 
  -9   4   1        5.74        4.53      3.47 o 
  -8   4   1        2.11        5.45      3.45 o 
  -7   4   1        4.61        7.74      3.56 o 
  -6   4   1       95.45      106.47      7.86 o 
  -5   4   1        0.02        0.42      2.74 o 
  -4   4   1       18.06       19.75      3.30 o 
  -3   4   1        0.11        0.48      2.75 o 
  -2   4   1        0.03       -1.16      2.67 o 
  -1   4   1        1.56        2.02      2.80 o 
   0   4   1       44.16       48.30      3.72 o 
   1   4   1       55.26       60.10      4.39 o 
   2   4   1        4.57        4.38      2.71 o 
   3   4   1        0.01       -0.64      3.85 o 
   4   4   1        1.32        6.07      2.97 o 
   5   4   1       15.71       12.15      3.34 o 
   6   4   1        4.51        3.37      5.32 o 
   7   4   1        0.18       -0.28      4.43 o 
   8   4   1        0.52        0.33      3.28 o 
   9   4   1        0.00        2.46      3.39 o 
 -16   0   2        4.90        7.08      6.47 o 
 -14   0   2       64.58       63.82      7.45 o 
 -12   0   2     1315.34     1249.09     40.57 o 
 -10   0   2       22.21       27.58      4.02 o 
  -8   0   2      816.20      705.46     29.99 o 
  -6   0   2      211.35      282.34     10.54 o 
  -4   0   2      588.49      692.02     21.29 o 
  -2   0   2     4378.81     9393.98    212.60 o 
   0   0   2     1349.67     1615.83     45.25 o 
   2   0   2     2558.47     2150.19     49.31 o 
   4   0   2      378.80      286.13     10.37 o 
   6   0   2      155.44      163.97      5.58 o 
   8   0   2      454.30      378.61     11.03 o 
  10   0   2      345.87      297.27     10.02 o 
  12   0   2       98.44       87.84      7.98 o 
  14   0   2       11.59        6.90      7.86 o 
  16   0   2       26.60       31.08     10.47 o 
 -17   1   2       20.81       32.15      6.27 o 
 -16   1   2       28.73       30.12      6.25 o 
 -15   1   2        1.78        5.28      3.90 o 
 -14   1   2       14.60       12.27      3.22 o 
 -13   1   2      612.50      585.62     19.44 o 
 -12   1   2     1118.72     1056.59     32.83 o 
 -11   1   2        1.12       -0.74      2.38 o 
 -10   1   2      393.66      385.41      9.59 o 
  -9   1   2       53.03       43.58      3.44 o 
  -8   1   2      445.49      472.01     10.57 o 
  -7   1   2       28.30       34.44      3.19 o 
  -6   1   2     2967.31     3316.19     74.79 o 
  -5   1   2      589.70      626.75     12.43 o 
  -4   1   2     1069.24     1115.59     20.70 o 
  -3   1   2       39.21       40.76      2.06 o 
  -2   1   2      697.44      727.20     13.79 o 
  -1   1   2    11420.85    11789.61    188.12 o 
   0   1   2     1380.59     1255.37     22.67 o 
   1   1   2      220.46      202.45      4.34 o 
   2   1   2      418.93      376.99      7.46 o 
   3   1   2      515.68      397.01      7.25 o 
   4   1   2     2088.53     1787.50     29.48 o 
   5   1   2     1042.37     1079.36     18.48 o 
   6   1   2      749.99      762.46     13.65 o 
   7   1   2      260.89      220.51      5.18 o 
   8   1   2      691.98      606.48     11.60 o 
   9   1   2       12.51       11.73      1.88 o 
  10   1   2        2.87        0.11      2.34 o 
  11   1   2        0.53       -0.24      2.98 o 
  12   1   2       34.19       27.82      3.87 o 
  13   1   2       10.29       10.40      3.43 o 
  14   1   2       30.37       31.61      4.23 o 
  15   1   2       27.64       30.31      6.45 o 
  16   1   2       89.33      121.77     10.49 o 
 -16   2   2       19.59       13.53      4.73 o 
 -15   2   2        0.02       -0.41      4.06 o 
 -14   2   2        5.60        5.85      3.94 o 
 -13   2   2      365.86      308.62     12.25 o 
 -12   2   2       44.17       49.40      4.08 o 
 -11   2   2       46.75       44.14      3.52 o 
 -10   2   2       51.16       50.00      3.51 o 
  -9   2   2        0.02       -2.10      1.99 o 
  -8   2   2       20.09       15.26      2.22 o 
  -7   2   2       25.86       21.47      2.23 o 
  -6   2   2      176.31      198.92      5.44 o 
  -5   2   2       71.27       71.50      2.91 o 
  -4   2   2      249.91      215.09      4.82 o 
  -3   2   2       41.80       40.22      2.69 o 
  -2   2   2       16.50       20.57      1.72 o 
  -1   2   2     1398.70     1335.80     22.47 o 
   0   2   2      332.77      320.04      6.27 o 
   1   2   2        5.58        6.32      1.27 o 
   2   2   2      166.49      136.39      3.76 o 
   3   2   2        0.03        0.19      0.87 o 
   4   2   2      291.92      266.79      5.63 o 
   5   2   2      185.29      170.61      4.96 o 
   6   2   2      150.66      166.61      5.79 o 
   7   2   2       21.47       20.73      2.31 o 
   8   2   2        9.13        6.39      2.65 o 
   9   2   2        7.75        9.44      2.87 o 
  10   2   2        9.74        6.20      2.99 o 
  11   2   2       15.78       11.91      3.34 o 
  12   2   2       37.12       30.16      3.98 o 
  13   2   2        6.45       10.72      5.73 o 
  14   2   2        5.12       11.61      3.93 o 
 -14   3   2        4.38        3.19      4.20 o 
 -13   3   2       49.20       38.71      4.88 o 
 -12   3   2       14.15       14.72      3.85 o 
 -11   3   2        1.78        1.44      3.14 o 
 -10   3   2        0.05       -1.46      2.32 o 
  -9   3   2       18.59       17.77      2.71 o 
  -8   3   2        1.35        2.30      2.36 o 
  -7   3   2        2.89        5.35      2.21 o 
  -6   3   2      138.18      119.96      4.94 o 
  -5   3   2       69.86       76.34      3.32 o 
  -4   3   2        3.72        3.86      1.58 o 
  -3   3   2        3.54        3.13      1.46 o 
  -2   3   2       44.41       47.02      3.26 o 
  -1   3   2      695.91      716.49     16.53 o 
   0   3   2        4.14        1.80      1.61 o 
   1   3   2       15.28       18.73      1.87 o 
   2   3   2        1.02        1.70      1.55 o 
   3   3   2       98.33       99.34      3.72 o 
   4   3   2       16.50       13.80      2.11 o 
   5   3   2      110.74      108.90      5.34 o 
   6   3   2       35.72       37.21      3.46 o 
   7   3   2       65.84       65.54      4.32 o 
   8   3   2        0.10        3.34      3.07 o 
   9   3   2        0.22       -3.76      2.87 o 
  10   3   2       12.35       11.15      3.44 o 
  11   3   2       31.37       29.75      4.38 o 
  12   3   2        9.87        8.90      3.98 o 
 -10   4   2        0.01        1.46      3.53 o 
  -9   4   2        3.70        0.03      3.40 o 
  -8   4   2        0.59        3.92      4.51 o 
  -7   4   2       41.65       50.99      5.99 o 
  -6   4   2        9.18       13.73      4.14 o 
  -5   4   2        7.20       13.98      4.87 o 
  -4   4   2        5.55        2.92      2.88 o 
  -3   4   2       16.40       22.47      5.86 o 
  -2   4   2       33.09       41.26      6.49 o 
  -1   4   2        9.19       17.18      3.27 o 
   0   4   2        0.01       -0.89      3.15 o 
   1   4   2       43.28       51.28      4.20 o 
   2   4   2        5.98        4.78      2.88 o 
   3   4   2        1.39        5.73      2.90 o 
   4   4   2        0.64        4.93      2.99 o 
   5   4   2      209.44      231.90      9.19 o 
   6   4   2       29.12       27.99      4.03 o 
   7   4   2        0.31       -2.01      3.22 o 
   8   4   2        0.01        0.36      3.22 o 
 -17   0   3       30.49       43.77      7.90 o 
 -15   0   3        1.46       11.01      6.02 o 
 -13   0   3       53.53       49.57      7.40 o 
 -11   0   3      129.64       91.78      9.33 o 
  -9   0   3      601.22      583.78     20.28 o 
  -7   0   3       73.03      128.22      9.50 o 
  -5   0   3     1582.30     2332.47     54.23 o 
  -3   0   3      951.03     1748.01     40.75 o 
  -1   0   3     7682.71    10633.46    240.61 o 
   1   0   3      576.39      526.09     12.55 o 
   3   0   3        6.91        5.53      1.45 o 
   5   0   3     1183.11     1089.08     36.08 o 
   7   0   3       36.42       27.08      2.73 o 
   9   0   3      197.93      188.62      7.19 o 
  11   0   3      167.49      146.69     10.79 o 
  13   0   3        0.18        3.27      7.10 o 
  15   0   3        0.01       14.07      9.02 o 
 -17   1   3       32.13       36.39      5.50 o 
 -16   1   3        6.02        6.27      4.14 o 
 -15   1   3        7.27       13.12      4.70 o 
 -14   1   3        0.05        3.93      3.06 o 
 -13   1   3      663.90      624.47     14.91 o 
 -12   1   3       43.40       35.93      4.80 o 
 -11   1   3       24.31       25.09      3.01 o 
 -10   1   3      159.23      143.13      5.29 o 
  -9   1   3      684.42      681.56     14.56 o 
  -8   1   3      155.28      159.74      5.03 o 
  -7   1   3      763.75      921.93     18.22 o 
  -6   1   3      466.48      523.67     11.92 o 
  -5   1   3     1477.13     1638.47     30.12 o 
  -4   1   3      446.01      483.97     10.30 o 
  -3   1   3      164.72      187.70      3.92 o 
  -2   1   3     2570.56     2805.63     53.93 o 
  -1   1   3    31782.74    30534.26    581.15 o 
   0   1   3       74.29       63.64      2.47 o 
   1   1   3      109.63       81.86      2.21 o 
   2   1   3       43.21       30.79      1.29 o 
   3   1   3     1579.46     1429.23     23.67 o 
   4   1   3       67.59       41.52      2.61 o 
   5   1   3        5.46        8.03      1.49 o 
   6   1   3      451.25      462.63      8.94 o 
   7   1   3      605.27      536.36     10.31 o 
   8   1   3      133.65      106.87      3.59 o 
   9   1   3      138.40      118.34      4.27 o 
  10   1   3      387.64      373.10     20.88 o 
  11   1   3      636.46      619.21     31.87 o 
  12   1   3       47.52       49.16      4.46 o 
  13   1   3       17.65       19.20      3.62 o 
  14   1   3        2.46        3.48      3.53 o 
  15   1   3       58.70       47.43     10.04 o 
 -16   2   3        7.35        5.84      4.49 o 
 -15   2   3       20.40       21.35      4.55 o 
 -14   2   3        2.64        1.04      3.34 o 
 -13   2   3       84.28       89.75      5.89 o 
 -12   2   3      252.87      218.66      7.27 o 
 -11   2   3       22.73       22.01      3.04 o 
 -10   2   3      118.29      105.34      4.61 o 
  -9   2   3       53.03       53.47      3.37 o 
  -8   2   3        1.90        2.01      1.88 o 
  -7   2   3      502.65      513.18     11.27 o 
  -6   2   3      189.11      167.90      4.89 o 
  -5   2   3       26.36       31.19      2.28 o 
  -4   2   3      175.62      174.87      4.20 o 
  -3   2   3      441.03      379.76      7.75 o 
  -2   2   3     2466.34     2421.31     39.85 o 
  -1   2   3      323.66      321.52      6.37 o 
   0   2   3      377.39      336.79      6.89 o 
   1   2   3      264.38      253.61      5.89 o 
   2   2   3       42.94       35.08      1.43 o 
   3   2   3       17.82       21.45      2.18 o 
   4   2   3       21.40       22.60      1.71 o 
   5   2   3       31.17       29.94      2.01 o 
   6   2   3       62.32       39.60      2.76 o 
   7   2   3        0.05       -1.48      2.34 o 
   8   2   3        1.26        2.54      2.57 o 
   9   2   3       30.95       33.66      3.56 o 
  10   2   3      584.28      553.16     25.19 o 
  11   2   3        1.72        3.86      4.63 o 
  12   2   3        2.23        3.58      3.09 o 
  13   2   3       23.79       20.43      4.53 o 
  14   2   3       10.27       11.61      4.07 o 
 -14   3   3        4.67        1.29      4.34 o 
 -13   3   3        0.70        0.15      3.84 o 
 -12   3   3        0.02       -0.23      3.50 o 
 -11   3   3       15.87       14.20      3.09 o 
 -10   3   3       29.08       28.71      3.31 o 
  -9   3   3        0.15        4.15      2.50 o 
  -8   3   3       40.10       41.24      3.39 o 
  -7   3   3      204.82      191.32      5.91 o 
  -6   3   3       10.62       10.25      2.16 o 
  -5   3   3       41.73       41.81      3.12 o 
  -4   3   3       35.95       33.71      2.35 o 
  -3   3   3       11.36       13.41      1.66 o 
  -2   3   3        6.46        4.55      2.08 o 
  -1   3   3       77.86       88.82      3.59 o 
   0   3   3        0.04        2.28      1.60 o 
   1   3   3        2.64        4.66      1.57 o 
   2   3   3        2.23        3.09      1.58 o 
   3   3   3        2.81        1.45      1.98 o 
   4   3   3       87.08       95.69      4.93 o 
   5   3   3       44.81       34.40      3.44 o 
   6   3   3        5.56        3.62      2.49 o 
   7   3   3        8.97        9.36      2.64 o 
   8   3   3       74.78       64.69      4.59 o 
   9   3   3        1.96        3.30      3.23 o 
  10   3   3       16.38       13.14      3.64 o 
  11   3   3        0.58       -1.19      3.49 o 
  12   3   3       10.42        8.49      4.08 o 
 -10   4   3        3.26        1.22      4.32 o 
  -9   4   3        1.49        7.41      4.41 o 
  -8   4   3       78.69       71.54      5.37 o 
  -7   4   3       45.94       60.30      6.71 o 
  -6   4   3       10.37       15.77      3.84 o 
  -5   4   3        1.87        2.89      3.21 o 
  -4   4   3       10.60       12.44      3.13 o 
  -3   4   3        1.57        2.47      3.02 o 
  -2   4   3       66.83       82.55      5.48 o 
  -1   4   3       40.85       37.25      7.37 o 
   0   4   3        1.22        5.26      2.98 o 
   1   4   3        3.34        7.13      2.98 o 
   2   4   3       31.62       42.33      3.93 o 
   3   4   3       18.15       25.82      3.53 o 
   4   4   3       10.09       14.18      3.39 o 
   5   4   3        4.69        7.78      3.39 o 
   6   4   3        4.44        3.88      3.39 o 
   7   4   3        0.01        4.71      3.22 o 
   8   4   3        0.69       -1.90      3.29 o 
 -18   0   4      122.39      143.51     12.10 o 
 -16   0   4        3.27       10.82      7.60 o 
 -14   0   4      235.20      272.24     14.31 o 
 -12   0   4      144.58      136.29     10.12 o 
 -10   0   4      289.89      233.72     11.17 o 
  -8   0   4     3642.37     4695.09    133.06 o 
  -6   0   4     2445.16     3672.53     84.81 o 
  -4   0   4     1626.70     3219.34     74.21 o 
  -2   0   4     4658.22     8251.71    186.87 o 
   0   0   4     2486.41     2652.03     60.49 o 
   2   0   4     3768.37     3754.71     85.54 o 
   4   0   4     4936.57     5000.22    118.25 o 
   6   0   4      789.93      607.26     15.81 o 
   8   0   4        5.39        2.56      2.39 o 
  10   0   4       66.70       57.02      4.35 o 
  12   0   4       37.43       48.76      8.49 o 
  14   0   4      129.93      183.13     16.22 o 
 -18   1   4       26.05       39.95      5.94 o 
 -17   1   4        0.06        3.12      4.55 o 
 -16   1   4       28.08       26.83      4.88 o 
 -15   1   4        5.50       14.66      4.27 o 
 -14   1   4      283.37      242.64      9.41 o 
 -13   1   4        2.02        1.08      3.43 o 
 -12   1   4        2.64       -4.14      2.76 o 
 -11   1   4       10.89       11.74      2.74 o 
 -10   1   4       58.42       61.73      3.70 o 
  -9   1   4       15.50       10.65      2.36 o 
  -8   1   4      438.12      512.37     11.43 o 
  -7   1   4      865.01     1222.92     23.55 o 
  -6   1   4      176.70      206.32      5.48 o 
  -5   1   4       50.25       57.83      2.53 o 
  -4   1   4      984.68      989.06     18.63 o 
  -3   1   4      127.10      127.53      4.83 o 
  -2   1   4       70.15       85.74      2.88 o 
  -1   1   4      197.36      191.35      5.72 o 
   0   1   4       46.08       25.66      1.35 o 
   1   1   4      199.65      167.36      4.78 o 
   2   1   4        2.29        0.89      1.39 o 
   3   1   4       42.19       37.64      2.07 o 
   4   1   4     2449.45     2229.27     36.62 o 
   5   1   4       83.00       77.91      3.78 o 
   6   1   4       40.80       40.73      2.45 o 
   7   1   4       82.71       91.35      3.63 o 
   8   1   4      373.43      349.65     10.10 o 
   9   1   4        0.84        1.10      2.20 o 
  10   1   4      538.13      497.21     22.14 o 
  11   1   4       34.04       39.01      4.08 o 
  12   1   4       92.92       97.60      8.32 o 
  13   1   4       31.72       32.91      4.28 o 
  14   1   4        3.69        4.00      3.93 o 
  15   1   4        0.33       14.96      8.56 o 
 -16   2   4        0.19       -5.63      3.75 o 
 -15   2   4        7.24        2.35      3.57 o 
 -14   2   4       16.90       16.50      3.68 o 
 -13   2   4      301.74      262.04      8.53 o 
 -12   2   4        0.33       -0.09      2.78 o 
 -11   2   4      122.80      111.74      5.08 o 
 -10   2   4       26.30       26.33      3.09 o 
  -9   2   4      148.42      145.59      7.33 o 
  -8   2   4       19.02       20.77      2.95 o 
  -7   2   4      117.76      112.77      4.15 o 
  -6   2   4      146.05      130.98      4.24 o 
  -5   2   4      451.00      453.56      9.80 o 
  -4   2   4       39.15       33.08      1.88 o 
  -3   2   4      142.00      154.18      3.91 o 
  -2   2   4      483.63      424.75      8.22 o 
  -1   2   4      293.63      277.68      5.75 o 
   0   2   4        6.59        6.30      1.78 o 
   1   2   4      180.03      168.36      4.41 o 
   2   2   4      276.36      219.04      6.25 o 
   3   2   4      463.85      402.00     13.23 o 
   4   2   4       21.30       21.77      1.90 o 
   5   2   4       62.61       64.48      3.84 o 
   6   2   4      121.99      116.54      4.91 o 
   7   2   4      191.81      180.25      6.99 o 
   8   2   4        2.59        1.62      2.38 o 
   9   2   4       15.87       18.66      3.14 o 
  10   2   4      236.53      237.95     11.47 o 
  11   2   4       64.15       50.56      4.54 o 
  12   2   4        0.10       -4.26      3.11 o 
  13   2   4        4.16        4.09      3.71 o 
  14   2   4       10.25       14.44      4.37 o 
 -14   3   4       68.06       50.35      5.83 o 
 -13   3   4        4.30        4.56      4.18 o 
 -12   3   4       17.81       16.87      3.49 o 
 -11   3   4       23.08       27.01      3.49 o 
 -10   3   4       31.08       30.33      3.45 o 
  -9   3   4        6.21        7.08      2.77 o 
  -8   3   4      342.04      326.92      9.21 o 
  -7   3   4      128.38      123.03      4.67 o 
  -6   3   4        1.24        1.50      2.32 o 
  -5   3   4        9.14       12.25      2.14 o 
  -4   3   4       24.95       26.37      2.60 o 
  -3   3   4        0.11        0.62      1.67 o 
  -2   3   4        0.15        2.57      1.78 o 
  -1   3   4       75.08       75.29      3.38 o 
   0   3   4      194.69      200.93      5.79 o 
   1   3   4       13.44       14.08      2.35 o 
   2   3   4        0.01       -0.53      2.40 o 
   3   3   4       24.73       28.75      2.80 o 
   4   3   4      488.14      472.50     13.95 o 
   5   3   4       57.97       53.68      4.00 o 
   6   3   4        1.46        1.89      2.57 o 
   7   3   4        0.54       -0.28      2.44 o 
   8   3   4       30.23       29.08      3.50 o 
   9   3   4       15.55       13.27      3.56 o 
  10   3   4       16.59       13.13      3.67 o 
  11   3   4        0.01       -4.90      3.59 o 
 -10   4   4        0.58       -0.17      4.32 o 
  -9   4   4       17.47       31.89      7.28 o 
  -8   4   4        0.02        3.28      3.54 o 
  -7   4   4      448.23      471.89     23.09 o 
  -6   4   4       31.13       40.56      5.43 o 
  -5   4   4        6.74        7.74      3.45 o 
  -4   4   4        0.06        2.04      2.98 o 
  -3   4   4       14.46       21.91      3.60 o 
  -2   4   4        1.37       -1.28      4.71 o 
  -1   4   4        5.63        8.89      3.50 o 
   0   4   4       11.24       12.31      2.92 o 
   1   4   4       12.05       18.45      3.24 o 
   2   4   4        0.69        1.55      2.88 o 
   3   4   4       93.02      117.21      6.23 o 
   4   4   4       29.84       49.14      4.48 o 
   5   4   4       83.83      108.44      6.26 o 
   6   4   4        0.70        3.26      3.21 o 
   7   4   4        5.65        6.58      3.61 o 
 -17   0   5       57.28       60.15     12.50 o 
 -15   0   5       13.95       17.42      7.05 o 
 -13   0   5      704.64      600.02     23.20 o 
 -11   0   5      217.92      255.18     12.43 o 
  -9   0   5      114.95      123.30      5.58 o 
  -7   0   5     4917.16     8272.59    188.63 o 
  -5   0   5     2197.44     4288.52     98.80 o 
  -3   0   5        1.84       -0.59      2.22 o 
  -1   0   5     2681.36     3469.04     79.17 o 
   1   0   5       62.49       63.18      2.38 o 
   3   0   5     4259.99     4213.39     96.23 o 
   5   0   5     1447.63     1609.13     38.22 o 
   7   0   5      839.06      757.32     19.65 o 
   9   0   5        4.07       10.35      2.98 o 
  11   0   5      334.08      325.69     32.67 o 
 -18   1   5        0.04        3.63      4.86 o 
 -17   1   5        0.13        5.90      4.57 o 
 -16   1   5        3.00        5.30      6.12 o 
 -15   1   5      117.87      111.06      6.84 o 
 -14   1   5       24.53       10.32      4.41 o 
 -13   1   5      506.41      492.93     12.65 o 
 -12   1   5       13.83       15.58      3.17 o 
 -11   1   5       86.56       88.37      4.50 o 
 -10   1   5       31.81       26.55      3.02 o 
  -9   1   5       73.36       84.29      4.00 o 
  -8   1   5        1.90       -1.55      1.98 o 
  -7   1   5       62.35       63.29      3.16 o 
  -6   1   5       18.50       16.67      1.99 o 
  -5   1   5        0.63       -0.57      1.44 o 
  -4   1   5       16.05       24.95      1.45 o 
  -3   1   5     3374.96     3881.63     62.83 o 
  -2   1   5       64.69       63.80      3.34 o 
  -1   1   5      185.28      190.73      5.18 o 
   0   1   5       40.42       43.96      2.08 o 
   1   1   5       12.86        7.73      1.19 o 
   2   1   5       26.30       23.70      1.69 o 
   3   1   5       59.21       46.98      2.36 o 
   4   1   5      839.27      816.85     15.73 o 
   5   1   5       61.41       39.86      2.24 o 
   6   1   5        0.07       -1.09      1.58 o 
   7   1   5       23.55       19.37      2.41 o 
   8   1   5        0.02       -0.79      2.03 o 
   9   1   5      429.05      391.71     14.97 o 
  10   1   5       13.23       15.29      3.22 o 
  11   1   5       15.29       15.53      3.38 o 
  12   1   5        0.01       -0.37      3.15 o 
  13   1   5       33.59       37.23      5.32 o 
  14   1   5        1.84        1.82      4.21 o 
 -16   2   5        0.01        3.42      3.55 o 
 -15   2   5        1.55        1.93      3.27 o 
 -14   2   5      707.63      637.51     15.70 o 
 -13   2   5      108.94      134.83      8.77 o 
 -12   2   5        0.59       -3.47      2.85 o 
 -11   2   5       16.58       21.32      3.18 o 
 -10   2   5       63.26       54.41      3.77 o 
  -9   2   5       63.12       73.65      3.89 o 
  -8   2   5       14.53       16.64      2.40 o 
  -7   2   5       82.08       67.10      4.48 o 
  -6   2   5      190.18      185.06      5.28 o 
  -5   2   5       79.34       81.80      2.81 o 
  -4   2   5       95.26       99.71      3.07 o 
  -3   2   5      449.90      411.73      8.13 o 
  -2   2   5     5742.36     5682.52    100.32 o 
  -1   2   5       63.92       49.01      3.33 o 
   0   2   5       87.67       91.82      3.13 o 
   1   2   5       19.01       23.71      1.76 o 
   2   2   5      352.36      316.23      9.32 o 
   3   2   5      189.01      150.65      5.12 o 
   4   2   5      141.18      142.74      5.03 o 
   5   2   5       21.33       18.28      2.45 o 
   6   2   5      160.57      154.13      5.59 o 
   7   2   5      158.85      161.24     12.49 o 
   8   2   5       83.89       85.81      5.08 o 
   9   2   5        5.50       13.07      3.31 o 
  10   2   5       28.26       34.47      4.00 o 
  11   2   5       13.75        7.66      3.58 o 
  12   2   5       11.77       11.17      3.57 o 
  13   2   5        2.49       -1.23      3.59 o 
 -14   3   5      144.12      124.95      6.76 o 
 -13   3   5       18.13       15.00      3.80 o 
 -12   3   5       10.99        8.93      3.74 o 
 -11   3   5       13.50       15.56      4.13 o 
 -10   3   5       51.33       48.81      3.60 o 
  -9   3   5        4.73        6.63      2.45 o 
  -8   3   5       13.18       17.14      2.71 o 
  -7   3   5       84.58       87.12      4.04 o 
  -6   3   5        0.17        0.46      2.74 o 
  -5   3   5       62.15       62.16      3.66 o 
  -4   3   5       16.94       21.53      2.57 o 
  -3   3   5      160.64      149.59      4.93 o 
  -2   3   5      262.05      259.85      6.94 o 
  -1   3   5       16.97       19.46      2.96 o 
   0   3   5       59.41       61.70      3.69 o 
   1   3   5      117.23      119.95      5.01 o 
   2   3   5       62.85       68.05      3.84 o 
   3   3   5       42.80       45.28      3.42 o 
   4   3   5      173.93      180.47      9.27 o 
   5   3   5       69.46       81.15      4.81 o 
   6   3   5        6.83        7.68      2.72 o 
   7   3   5        1.12       -2.54      2.53 o 
   8   3   5        0.20       -2.33      2.78 o 
   9   3   5        2.51        0.59      3.35 o 
  10   3   5        0.01       -3.50      3.54 o 
  11   3   5       39.16       36.88      4.87 o 
 -10   4   5        1.82        4.25      3.50 o 
  -9   4   5        0.21        5.25      3.56 o 
  -8   4   5        2.09        6.57      3.53 o 
  -7   4   5       13.46       15.70      3.90 o 
  -6   4   5        1.70        2.25      5.86 o 
  -5   4   5        2.83        4.63      5.20 o 
  -4   4   5        1.16       -4.00      8.37 o 
  -3   4   5        3.21       -0.45      6.19 o 
  -2   4   5       11.11       21.14      4.92 o 
  -1   4   5        0.00        0.15      3.23 o 
   0   4   5        2.24        5.85      4.51 o 
   1   4   5        1.40        0.49      2.96 o 
   2   4   5       19.42       29.12      5.84 o 
   3   4   5        0.01       14.13      3.36 o 
   4   4   5      154.99      179.29      8.05 o 
   5   4   5       44.80       55.27      5.32 o 
   6   4   5        1.73        0.52      3.65 o 
 -18   0   6        5.41        9.25      7.15 o 
 -16   0   6       31.94       30.55      6.98 o 
 -14   0   6      217.65      194.47     12.06 o 
 -12   0   6       52.50       50.64      6.54 o 
 -10   0   6      238.60      248.05      8.95 o 
  -8   0   6     2600.78     4485.51    104.00 o 
  -6   0   6     1029.87     1908.13     45.81 o 
  -4   0   6      534.78      902.26     23.74 o 
  -2   0   6    11195.84    15240.40    343.75 o 
   0   0   6      487.40      415.53     10.53 o 
   2   0   6      365.97      268.51      7.75 o 
   4   0   6        1.76       -2.78      1.85 o 
   6   0   6      505.46      498.25     16.51 o 
   8   0   6      228.61      216.05      9.58 o 
  10   0   6      258.96      244.47     19.57 o 
  12   0   6      135.97      128.76     10.67 o 
 -18   1   6       35.37       32.74      5.70 o 
 -17   1   6        7.97       11.49      4.72 o 
 -16   1   6        1.01       11.43      4.56 o 
 -15   1   6       15.38       17.02      4.53 o 
 -14   1   6       69.56       66.04      5.54 o 
 -13   1   6        0.00       -4.50      3.05 o 
 -12   1   6      111.36      105.10      5.96 o 
 -11   1   6      103.54       95.18      4.69 o 
 -10   1   6      331.73      356.48     10.54 o 
  -9   1   6      665.60      789.89     21.14 o 
  -8   1   6       67.22       60.82      3.47 o 
  -7   1   6      107.26      106.39      4.31 o 
  -6   1   6      848.12     1068.47     20.74 o 
  -5   1   6      192.74      213.09      7.47 o 
  -4   1   6      390.49      400.47      7.78 o 
  -3   1   6      425.31      447.01      9.68 o 
  -2   1   6      696.16      811.21     14.12 o 
  -1   1   6       66.28       62.15      2.62 o 
   0   1   6      240.63      244.78      6.66 o 
   1   1   6      202.32      188.52      5.23 o 
   2   1   6      249.33      222.03      6.02 o 
   3   1   6      445.45      413.55      9.91 o 
   4   1   6      334.70      280.57      7.37 o 
   5   1   6        4.43       -0.94      1.87 o 
   6   1   6      157.77      137.40      4.97 o 
   7   1   6       16.37       14.35      2.42 o 
   8   1   6      132.28      131.05      5.10 o 
   9   1   6       44.64       38.47      3.23 o 
  10   1   6       17.72       13.29      3.14 o 
  11   1   6       11.17       12.21      3.90 o 
  12   1   6        4.38        4.55      3.88 o 
  13   1   6       13.83       21.72      5.06 o 
  14   1   6        4.91        1.62      4.82 o 
 -17   2   6        5.53        3.99      5.87 o 
 -16   2   6        9.93       12.31      5.16 o 
 -15   2   6       16.35       15.19      3.83 o 
 -14   2   6       82.83       93.04      5.60 o 
 -13   2   6       94.93       80.89      5.02 o 
 -12   2   6      101.31       92.68      5.01 o 
 -11   2   6       72.33       67.68      4.31 o 
 -10   2   6       33.42       36.56      3.38 o 
  -9   2   6      192.91      182.63      6.09 o 
  -8   2   6      475.58      468.23     10.96 o 
  -7   2   6       38.45       39.24      2.81 o 
  -6   2   6       60.80       57.31      3.00 o 
  -5   2   6      159.68      142.42      4.12 o 
  -4   2   6       88.18       91.24      3.03 o 
  -3   2   6      733.51      701.98     14.39 o 
  -2   2   6     1200.88     1087.18     20.85 o 
  -1   2   6       61.99       69.25      2.84 o 
   0   2   6       73.17       69.80      2.75 o 
   1   2   6       46.30       44.31      2.75 o 
   2   2   6       97.49      108.54      4.27 o 
   3   2   6       32.58       27.53      2.48 o 
   4   2   6       39.22       36.92      2.83 o 
   5   2   6       63.39       54.06      3.38 o 
   6   2   6       28.75       25.80      2.90 o 
   7   2   6      101.38       93.48      5.14 o 
   8   2   6       82.78       85.15      5.18 o 
   9   2   6      289.98      279.06     10.21 o 
  10   2   6       49.29       63.03      5.01 o 
  11   2   6       34.81       42.78      4.52 o 
  12   2   6        2.49        1.05      3.60 o 
 -14   3   6       32.52       30.40      5.44 o 
 -13   3   6       15.26       20.91      4.02 o 
 -12   3   6        0.00        2.61      3.58 o 
 -11   3   6       27.69       25.61      3.24 o 
 -10   3   6       11.21       11.74      2.78 o 
  -9   3   6      135.77      124.69      5.18 o 
  -8   3   6      452.99      411.59     11.75 o 
  -7   3   6      118.80      112.27      5.18 o 
  -6   3   6        2.58        3.74      2.27 o 
  -5   3   6        7.77       10.61      2.38 o 
  -4   3   6       63.30       59.53      3.68 o 
  -3   3   6      652.97      652.21     14.08 o 
  -2   3   6      450.84      446.64     11.82 o 
  -1   3   6        5.07        2.72      2.28 o 
   0   3   6       37.09       43.44      3.25 o 
   1   3   6       98.12      109.46      6.00 o 
   2   3   6        3.59        5.96      2.30 o 
   3   3   6      103.71      114.33      5.23 o 
   4   3   6        1.37        0.74      4.04 o 
   5   3   6        5.76        9.94      2.94 o 
   6   3   6        0.49        0.89      2.90 o 
   7   3   6        0.14       -1.18      2.87 o 
   8   3   6        0.03        7.91      3.18 o 
   9   3   6      198.59      223.08     16.68 o 
  10   3   6       11.11        4.69      4.20 o 
 -10   4   6        0.00        0.24      3.53 o 
  -9   4   6      102.64      106.15      8.53 o 
  -8   4   6       16.13       12.02      4.17 o 
  -7   4   6        0.17       -1.62      5.81 o 
  -6   4   6       23.16       18.38      4.89 o 
  -5   4   6        0.15        0.75      3.24 o 
  -4   4   6        6.54       10.61      3.29 o 
  -3   4   6       37.77       54.80     14.05 o 
  -2   4   6        0.61        5.37      3.74 o 
  -1   4   6       17.37       33.01      8.43 o 
   0   4   6        0.50        3.41      3.25 o 
   1   4   6        0.19       -1.11      4.08 o 
   2   4   6        0.15        0.97      3.01 o 
   3   4   6       76.34       96.54      6.51 o 
   4   4   6        3.17       10.50      3.53 o 
   5   4   6       35.23       45.11      4.64 o 
   6   4   6        3.54        8.17      3.59 o 
 -17   0   7        3.65       22.08      6.98 o 
 -15   0   7      596.53      468.11     20.60 o 
 -13   0   7        5.87        4.24      5.39 o 
 -11   0   7       25.25       30.79      5.93 o 
  -9   0   7      994.61     1572.37     53.70 o 
  -7   0   7        9.91       15.26      2.97 o 
  -5   0   7      249.15      369.95     11.40 o 
  -3   0   7     1191.23     1826.58     42.99 o 
  -1   0   7       46.48       59.27      2.63 o 
   1   0   7      380.88      322.78      8.62 o 
   3   0   7     3951.08     4002.94     91.77 o 
   5   0   7       17.91       10.98      2.38 o 
   7   0   7      195.16      173.83      8.20 o 
   9   0   7       54.13       41.99      4.73 o 
  11   0   7      110.37      109.20     10.04 o 
 -18   1   7        3.19        8.41      5.06 o 
 -17   1   7        5.92        9.48      4.73 o 
 -16   1   7        0.59       10.99      5.85 o 
 -15   1   7      139.53      128.33      7.38 o 
 -14   1   7      215.45      182.76      8.42 o 
 -13   1   7       85.77       84.64      5.31 o 
 -12   1   7       30.53       26.91      3.55 o 
 -11   1   7       44.98       46.75      4.02 o 
 -10   1   7      124.22      133.43      5.32 o 
  -9   1   7     1363.78     1645.01     35.74 o 
  -8   1   7      421.29      605.45     13.38 o 
  -7   1   7      635.81      762.09     15.81 o 
  -6   1   7      387.09      473.82     15.23 o 
  -5   1   7      445.99      494.04      9.56 o 
  -4   1   7       24.37       39.13      2.24 o 
  -3   1   7     1980.91     2364.58     42.77 o 
  -2   1   7       82.95       72.13      3.06 o 
  -1   1   7      560.91      610.88     13.76 o 
   0   1   7       10.02       11.21      1.57 o 
   1   1   7     1008.22      942.03     20.23 o 
   2   1   7      891.66      900.23     19.53 o 
   3   1   7     1184.66     1148.30     30.56 o 
   4   1   7       37.76       46.35      2.88 o 
   5   1   7      318.01      282.04      8.91 o 
   6   1   7       61.60       55.00      3.35 o 
   7   1   7       33.50       34.47      3.08 o 
   8   1   7        1.42        2.15      2.31 o 
   9   1   7       42.11       44.21      3.35 o 
  10   1   7        6.98       15.25      3.93 o 
  11   1   7       24.46       24.68      4.46 o 
  12   1   7        3.99        3.92      4.06 o 
  13   1   7       50.01       56.39     12.35 o 
 -17   2   7       17.99       22.80      7.25 o 
 -16   2   7       46.85       35.10      4.56 o 
 -15   2   7       66.07       65.92      5.04 o 
 -14   2   7        6.73        8.16      3.60 o 
 -13   2   7       11.73       11.29      4.56 o 
 -12   2   7        2.13        4.52      3.55 o 
 -11   2   7       82.55       79.64      4.61 o 
 -10   2   7        9.63        9.29      2.91 o 
  -9   2   7      293.60      289.07      8.16 o 
  -8   2   7      897.91      895.12     18.55 o 
  -7   2   7        6.98        5.34      3.33 o 
  -6   2   7        9.10       10.36      2.05 o 
  -5   2   7      177.07      150.80      4.15 o 
  -4   2   7      306.79      287.50      6.29 o 
  -3   2   7       92.15       86.07      3.30 o 
  -2   2   7      336.85      319.35      7.47 o 
  -1   2   7      297.55      270.75      7.63 o 
   0   2   7       19.73       21.60      2.15 o 
   1   2   7       73.34       75.71      3.63 o 
   2   2   7      153.93      148.10      5.32 o 
   3   2   7      683.55      638.76     15.22 o 
   4   2   7      183.42      171.91      6.00 o 
   5   2   7       20.82       22.34      2.66 o 
   6   2   7        2.14        1.37      3.60 o 
   7   2   7       92.08       88.85      5.03 o 
   8   2   7       23.91       27.64      3.65 o 
   9   2   7       28.36       38.99      4.22 o 
  10   2   7       94.62       80.79      5.56 o 
  11   2   7       37.48       35.71      6.92 o 
  12   2   7       25.51       37.37      5.52 o 
 -14   3   7       49.93       41.98      5.16 o 
 -13   3   7        2.50        4.17      3.54 o 
 -12   3   7       22.82       29.65      3.63 o 
 -11   3   7        5.83        5.57      3.01 o 
 -10   3   7       54.81       51.73      3.87 o 
  -9   3   7       78.31       68.75      4.59 o 
  -8   3   7      510.39      440.53     12.32 o 
  -7   3   7       19.41       15.67      3.65 o 
  -6   3   7      121.75      112.40      5.02 o 
  -5   3   7        0.74        4.16      2.28 o 
  -4   3   7       65.25       65.26      4.34 o 
  -3   3   7        0.10        9.65      2.79 o 
  -2   3   7        0.04        2.45      2.34 o 
  -1   3   7       12.43       12.17      2.69 o 
   0   3   7       12.67       18.09      2.57 o 
   1   3   7       16.11       16.56      2.56 o 
   2   3   7      238.50      248.78      8.05 o 
   3   3   7      322.69      356.98     10.46 o 
   4   3   7      128.06      134.37      5.69 o 
   5   3   7       12.83       17.12      3.28 o 
   6   3   7       71.84       80.93      5.27 o 
   7   3   7        1.49        4.67      3.10 o 
   8   3   7        3.65        5.54      3.35 o 
   9   3   7      100.29      108.51      6.76 o 
 -10   4   7        0.08        6.00      3.93 o 
  -9   4   7        7.18        6.63      3.75 o 
  -8   4   7       27.02       20.61      4.02 o 
  -7   4   7       21.87       14.80      7.13 o 
  -6   4   7        0.44        2.22      3.44 o 
  -5   4   7       17.79       21.26      6.04 o 
  -4   4   7        7.74       17.23      3.63 o 
  -3   4   7        1.61        6.23      3.57 o 
  -2   4   7       32.39       41.91      4.65 o 
  -1   4   7        3.60        0.57      5.02 o 
   0   4   7       21.32       29.13      3.51 o 
   1   4   7        2.89        4.88      3.01 o 
   2   4   7       14.29       12.90      3.63 o 
   3   4   7        0.20        8.05      4.44 o 
   4   4   7        2.48        5.71      3.54 o 
   5   4   7        0.79        4.06      3.52 o 
 -18   0   8       18.59       28.42     12.39 o 
 -16   0   8      187.97      170.76     12.27 o 
 -14   0   8      305.09      274.70     17.59 o 
 -12   0   8      196.14      208.11     13.13 o 
 -10   0   8      127.90      179.58      7.94 o 
  -8   0   8       50.85       54.57      4.45 o 
  -6   0   8      274.68      490.80     14.18 o 
  -4   0   8     4510.25     7227.28    164.94 o 
  -2   0   8       13.71       19.27      1.91 o 
   0   0   8      272.14      296.65      8.20 o 
   2   0   8       13.82       10.14      2.61 o 
   4   0   8       56.81       47.55      3.89 o 
   6   0   8       58.67       52.93      4.76 o 
   8   0   8      618.63      559.93     19.61 o 
  10   0   8       40.32       39.61      6.51 o 
 -18   1   8       29.67       30.74      5.58 o 
 -17   1   8        0.49       -1.39      4.55 o 
 -16   1   8        0.01        4.65      6.74 o 
 -15   1   8      226.18      188.37      9.91 o 
 -14   1   8       53.14       58.81      5.62 o 
 -13   1   8        0.15       -0.47      3.27 o 
 -12   1   8        5.06        4.75      3.14 o 
 -11   1   8       15.51       13.45      3.06 o 
 -10   1   8       20.43       27.20      3.32 o 
  -9   1   8        0.78        2.70      2.77 o 
  -8   1   8      529.54      673.92     14.64 o 
  -7   1   8       74.52       79.90      3.15 o 
  -6   1   8      454.09      530.65     11.57 o 
  -5   1   8       65.80       79.45      2.97 o 
  -4   1   8        3.38        3.17      1.72 o 
  -3   1   8     2215.63     2777.66     45.79 o 
  -2   1   8      379.06      371.57     13.55 o 
  -1   1   8      105.30      104.17      4.77 o 
   0   1   8      170.56      171.93      5.25 o 
   1   1   8      120.07       94.43      3.68 o 
   2   1   8      976.66      960.51     20.92 o 
   3   1   8        1.04        1.55      1.92 o 
   4   1   8      169.47      169.58      5.59 o 
   5   1   8       42.56       42.67      3.03 o 
   6   1   8      336.37      325.23      9.05 o 
   7   1   8       61.20       64.47      3.76 o 
   8   1   8        0.63        1.80      2.63 o 
   9   1   8       21.16       23.37      3.29 o 
  10   1   8      166.89      179.73      9.88 o 
  11   1   8       15.53       16.41      4.32 o 
  12   1   8        0.16       -3.45      5.88 o 
 -17   2   8        0.02       24.06      7.88 o 
 -16   2   8       27.78       37.98      5.26 o 
 -15   2   8        3.83        1.70      5.50 o 
 -14   2   8       25.27       40.69      4.38 o 
 -13   2   8       11.20       13.09      3.60 o 
 -12   2   8       36.37       40.14      3.94 o 
 -11   2   8       90.21       84.81      4.74 o 
 -10   2   8        1.48        3.71      2.94 o 
  -9   2   8        2.51        9.66      3.15 o 
  -8   2   8        1.99        4.75      2.61 o 
  -7   2   8      135.10      125.29      4.75 o 
  -6   2   8        8.51        8.17      2.01 o 
  -5   2   8        0.78        1.61      1.69 o 
  -4   2   8      444.13      417.00      9.39 o 
  -3   2   8        0.29        0.34      1.66 o 
  -2   2   8        1.99        4.01      1.76 o 
  -1   2   8        3.13        1.12      1.77 o 
   0   2   8      202.37      173.73      5.78 o 
   1   2   8      117.49      118.78      4.75 o 
   2   2   8        0.73        1.85      2.06 o 
   3   2   8      681.72      726.29     17.17 o 
   4   2   8        2.49        0.15      2.54 o 
   5   2   8       54.38       57.08      3.61 o 
   6   2   8        2.07        3.47      2.36 o 
   7   2   8        0.48        0.12      2.64 o 
   8   2   8      121.73      139.88      6.84 o 
   9   2   8       25.50       38.81      4.28 o 
  10   2   8        1.49        2.03      3.49 o 
  11   2   8        0.02        1.60      5.35 o 
 -14   3   8       57.28       53.50      4.97 o 
 -13   3   8        4.95        5.78      4.22 o 
 -12   3   8        1.06       -1.67      3.19 o 
 -11   3   8       10.16       11.01      3.41 o 
 -10   3   8       93.13       84.68      5.20 o 
  -9   3   8       56.43       48.31      4.06 o 
  -8   3   8      114.42      112.82      5.47 o 
  -7   3   8        4.24       -0.41      2.49 o 
  -6   3   8        6.41        8.07      2.88 o 
  -5   3   8       52.93       56.72      5.30 o 
  -4   3   8      409.88      351.04     11.77 o 
  -3   3   8      460.87      426.34     13.58 o 
  -2   3   8        6.92        8.07      2.71 o 
  -1   3   8       18.20       21.77      2.73 o 
   0   3   8       13.53       13.87      2.61 o 
   1   3   8       53.60       59.15      3.80 o 
   2   3   8        0.91       -0.47      2.34 o 
   3   3   8       18.29       14.87      2.83 o 
   4   3   8      131.55      141.58      5.94 o 
   5   3   8        9.52       12.57      3.23 o 
   6   3   8       13.67       18.62      3.50 o 
   7   3   8       71.28       76.35      6.15 o 
   8   3   8       24.51       28.75      6.12 o 
  -9   4   8        7.92       -0.51      5.17 o 
  -8   4   8        0.70       -1.80      5.07 o 
  -7   4   8       19.89       24.58      4.12 o 
  -6   4   8        2.07        8.72      3.66 o 
  -5   4   8        0.27        7.26      6.63 o 
  -4   4   8       63.65       70.40      9.18 o 
  -3   4   8      254.24      328.23     15.53 o 
  -2   4   8       16.96       13.75      4.15 o 
  -1   4   8        9.76       11.13      3.68 o 
   0   4   8        2.70        6.71      3.68 o 
   1   4   8       12.30       20.04      3.58 o 
   2   4   8        3.83        5.94      3.43 o 
   3   4   8        5.05        5.49      4.58 o 
   4   4   8       11.24       13.32      5.21 o 
 -17   0   9        1.95        8.62      6.71 o 
 -15   0   9      137.57      131.72     10.84 o 
 -13   0   9      140.57      145.39     10.86 o 
 -11   0   9      477.05      595.82     23.23 o 
  -9   0   9       82.11      130.56      6.81 o 
  -7   0   9     1245.86     2055.38     50.06 o 
  -5   0   9       57.19       69.70      4.15 o 
  -3   0   9      178.60      332.29      9.67 o 
  -1   0   9      137.13      115.17      4.20 o 
   1   0   9      974.82      947.49     23.15 o 
   3   0   9       92.09       69.34      4.52 o 
   5   0   9      289.56      273.02     10.90 o 
   7   0   9       55.68       56.81      7.73 o 
   9   0   9        1.13        4.89      4.72 o 
  11   0   9        3.16        7.20      4.92 o 
 -18   1   9        0.09        5.67      4.95 o 
 -17   1   9       41.20       45.34      5.73 o 
 -16   1   9       34.60       33.42      5.38 o 
 -15   1   9        5.28       13.99      4.75 o 
 -14   1   9       63.23       50.50      5.43 o 
 -13   1   9       64.45       67.79      4.81 o 
 -12   1   9       37.67       36.94      3.96 o 
 -11   1   9       17.89       30.09      4.45 o 
 -10   1   9       90.54       96.15      5.03 o 
  -9   1   9     1947.65     2595.37     48.66 o 
  -8   1   9        0.51       -1.18      2.42 o 
  -7   1   9       30.52       39.06      2.56 o 
  -6   1   9       10.04       10.17      2.66 o 
  -5   1   9      298.27      343.23      7.47 o 
  -4   1   9      157.17      179.44      4.66 o 
  -3   1   9      222.15      172.62      4.37 o 
  -2   1   9       59.94       66.05      4.58 o 
  -1   1   9      231.73      198.18      5.52 o 
   0   1   9       40.43       36.33      2.47 o 
   1   1   9       38.86       44.71      2.71 o 
   2   1   9        6.00       10.86      2.13 o 
   3   1   9       54.75       45.79      3.12 o 
   4   1   9        3.53       -0.34      2.26 o 
   5   1   9       36.39       33.11      2.90 o 
   6   1   9       19.63       14.32      2.53 o 
   7   1   9      157.19      166.38      8.64 o 
   8   1   9       51.22       42.94      4.18 o 
   9   1   9        4.29        5.51      2.96 o 
  10   1   9       13.59       18.01      4.40 o 
  11   1   9       79.12       79.35      6.97 o 
  12   1   9        2.13       -1.06      6.31 o 
 -17   2   9        2.74        7.11      4.80 o 
 -16   2   9       46.66       47.93      5.63 o 
 -15   2   9       12.25       11.43      3.96 o 
 -14   2   9       24.65       21.90      4.02 o 
 -13   2   9       13.66       11.66      3.86 o 
 -12   2   9       27.05       22.65      3.57 o 
 -11   2   9       48.31       51.40      4.17 o 
 -10   2   9     1606.32     1590.29     31.54 o 
  -9   2   9      502.72      489.01     12.02 o 
  -8   2   9      137.13      122.93      4.97 o 
  -7   2   9       65.36       63.05      3.59 o 
  -6   2   9       48.22       40.74      3.51 o 
  -5   2   9       70.78       58.85      2.92 o 
  -4   2   9      171.91      158.61      5.50 o 
  -3   2   9       40.07       45.30      2.99 o 
  -2   2   9      239.49      213.25      6.72 o 
  -1   2   9       40.37       41.43      3.07 o 
   0   2   9      194.12      194.92      6.41 o 
   1   2   9       64.60       60.77      3.61 o 
   2   2   9      816.07      825.88     19.22 o 
   3   2   9       61.39       59.68      3.93 o 
   4   2   9        0.08       -3.94      2.63 o 
   5   2   9       40.11       43.81      3.33 o 
   6   2   9       21.85       28.16      3.18 o 
   7   2   9       30.46       33.35      3.80 o 
   8   2   9        7.83       14.64      3.47 o 
   9   2   9        6.38        8.21      4.29 o 
  10   2   9       22.68       29.75      5.41 o 
 -14   3   9        5.62       -1.52      6.60 o 
 -13   3   9       58.93       54.61      7.25 o 
 -12   3   9        4.43        2.67      3.70 o 
 -11   3   9       19.76       17.19      5.60 o 
 -10   3   9        7.00        5.59      3.81 o 
  -9   3   9       34.61       31.47      3.69 o 
  -8   3   9        2.42        3.69      3.85 o 
  -7   3   9        6.19        5.54      4.56 o 
  -6   3   9        0.06        1.52      2.67 o 
  -5   3   9       21.85       25.41      3.49 o 
  -4   3   9        6.30       10.30      3.30 o 
  -3   3   9      388.64      334.56     11.60 o 
  -2   3   9        6.68        2.44      2.32 o 
  -1   3   9       24.80       22.60      2.78 o 
   0   3   9       40.51       43.66      3.47 o 
   1   3   9       55.60       54.05      3.83 o 
   2   3   9       93.73      108.28      5.93 o 
   3   3   9       24.00       34.35      4.02 o 
   4   3   9       42.87       57.54      4.18 o 
   5   3   9        0.02        7.45      2.98 o 
   6   3   9       11.81       21.15      4.12 o 
   7   3   9       23.62       28.07      5.69 o 
   8   3   9       16.48       16.23      3.80 o 
  -9   4   9        3.94        1.85      3.42 o 
  -8   4   9        9.03       16.13      6.01 o 
  -7   4   9       12.50       10.67      5.13 o 
  -6   4   9        6.00       13.04      4.14 o 
  -5   4   9       12.29       25.82      4.93 o 
  -4   4   9      157.99      169.05     10.68 o 
  -3   4   9       12.38       15.40      4.19 o 
  -2   4   9        2.77        6.13      4.62 o 
  -1   4   9        3.79        4.20      3.82 o 
   0   4   9        9.90       16.98      4.13 o 
   1   4   9        0.18        4.24      3.16 o 
   2   4   9        2.79        4.66      3.61 o 
 -18   0  10       15.66       28.25      9.17 o 
 -16   0  10      358.29      282.62     16.31 o 
 -14   0  10      106.02      100.34      9.66 o 
 -12   0  10        5.81       13.55      8.44 o 
 -10   0  10     1071.88     1538.57     39.62 o 
  -8   0  10      312.70      509.65     15.66 o 
  -6   0  10      525.05      712.18     19.53 o 
  -4   0  10     1841.63     2560.49     60.27 o 
  -2   0  10      656.66      691.81     17.76 o 
   0   0  10      644.88      592.08     15.26 o 
   2   0  10     1052.92      908.29     28.08 o 
   4   0  10      158.32      146.23      7.32 o 
   6   0  10      157.31      152.67     12.16 o 
   8   0  10        8.38       20.64      5.71 o 
  10   0  10       40.81       41.19      7.23 o 
 -18   1  10        3.58       13.92      5.25 o 
 -17   1  10       42.39       47.77      5.92 o 
 -16   1  10      249.67      210.55      9.69 o 
 -15   1  10        5.24       11.46      4.68 o 
 -14   1  10        5.54       14.62      6.30 o 
 -13   1  10       11.54        9.94      4.08 o 
 -12   1  10      248.34      279.79      8.94 o 
 -11   1  10       30.85       39.03      4.21 o 
 -10   1  10      794.04      975.65     20.94 o 
  -9   1  10      312.95      385.19     10.24 o 
  -8   1  10      169.40      213.12      6.83 o 
  -7   1  10       91.86       96.96      3.92 o 
  -6   1  10       26.76       26.39      2.35 o 
  -5   1  10      235.18      271.79      6.43 o 
  -4   1  10      685.31      711.71     13.32 o 
  -3   1  10      331.42      351.55      7.38 o 
  -2   1  10       74.49       76.36      3.50 o 
  -1   1  10       30.20       29.65      2.37 o 
   0   1  10      520.89      489.71     11.99 o 
   1   1  10      120.35      113.97      4.52 o 
   2   1  10     1993.63     2039.17     42.49 o 
   3   1  10       57.00       59.89      4.30 o 
   4   1  10      140.78      134.65      5.17 o 
   5   1  10       18.46       18.27      4.70 o 
   6   1  10       37.64       37.56      3.65 o 
   7   1  10       18.01       22.99      3.38 o 
   8   1  10       14.46       14.25      3.24 o 
   9   1  10       60.99       60.28      4.78 o 
  10   1  10       37.32       39.95      5.59 o 
  11   1  10        4.36       13.08      7.30 o 
 -16   2  10       44.23       46.70      5.86 o 
 -15   2  10       57.24       49.86      4.92 o 
 -14   2  10       10.45        5.03      3.82 o 
 -13   2  10        0.59        0.90      3.42 o 
 -12   2  10        8.34       15.12      5.09 o 
 -11   2  10       47.45       47.98      4.67 o 
 -10   2  10       28.00       36.71      4.51 o 
  -9   2  10     1202.36     1149.46     23.57 o 
  -8   2  10        0.20       -1.02      2.73 o 
  -7   2  10      204.43      188.12      6.71 o 
  -6   2  10       59.02       53.66      3.57 o 
  -5   2  10        4.26        6.72      1.99 o 
  -4   2  10       49.57       49.67      3.21 o 
  -3   2  10      155.29      141.17      5.33 o 
  -2   2  10       15.51       13.45      2.35 o 
  -1   2  10       29.43       29.77      2.79 o 
   0   2  10       88.93       83.11      4.16 o 
   1   2  10      918.14      925.32     21.32 o 
   2   2  10       18.16       16.25      2.82 o 
   3   2  10      141.68      152.44      5.95 o 
   4   2  10       49.65       51.91      3.61 o 
   5   2  10       38.89       40.69      3.38 o 
   6   2  10        9.91       15.07      2.91 o 
   7   2  10        2.65        7.07      3.25 o 
   8   2  10       32.98       36.90      5.41 o 
   9   2  10       63.04       75.27      6.95 o 
 -14   3  10        0.42        0.82      4.20 o 
 -13   3  10        4.46        2.27      3.98 o 
 -12   3  10        7.45        6.23      3.83 o 
 -11   3  10        9.10       11.10      3.68 o 
 -10   3  10        1.75        6.28      2.97 o 
  -9   3  10        3.13        4.88      2.97 o 
  -8   3  10       33.34       32.88      3.92 o 
  -7   3  10        6.03        6.94      2.95 o 
  -6   3  10       39.51       33.74      3.89 o 
  -5   3  10       69.61       61.63      4.78 o 
  -4   3  10       72.11       67.10      4.98 o 
  -3   3  10       47.37       40.90      4.27 o 
  -2   3  10       39.01       38.72      3.40 o 
  -1   3  10       18.47       17.06      2.92 o 
   0   3  10        2.79        2.28      2.45 o 
   1   3  10       25.99       32.58      4.53 o 
   2   3  10       19.67       21.15      3.19 o 
   3   3  10        1.46        0.39      2.77 o 
   4   3  10        2.89        0.99      3.94 o 
   5   3  10       10.14       18.34      3.72 o 
   6   3  10       31.13       43.96      4.56 o 
   7   3  10       15.50       19.55      7.36 o 
  -8   4  10        0.04        5.87      3.73 o 
  -7   4  10        5.69        7.96      3.75 o 
  -6   4  10        3.22        4.97      3.78 o 
  -5   4  10       93.63      102.83      6.63 o 
  -4   4  10        2.39        7.22     11.30 o 
  -3   4  10        6.25        3.65      3.99 o 
  -2   4  10        1.27       -1.91      3.75 o 
  -1   4  10        0.58        0.73      3.97 o 
   0   4  10        0.00       -5.40      3.60 o 
   1   4  10       11.21       12.60      3.55 o 
 -17   0  11        0.90        7.58      7.26 o 
 -15   0  11       20.31        8.05      6.87 o 
 -13   0  11        1.56        9.19      6.23 o 
 -11   0  11      454.90      645.80     25.33 o 
  -9   0  11      138.39      186.21      8.67 o 
  -7   0  11      247.35      315.48     10.98 o 
  -5   0  11       81.18      116.79      5.47 o 
  -3   0  11      108.75      113.52      4.77 o 
  -1   0  11      427.67      423.62     11.67 o 
   1   0  11      402.49      388.71     13.85 o 
   3   0  11       24.05       28.94      6.94 o 
   5   0  11      232.08      221.18     15.43 o 
   7   0  11        2.09        3.70      4.95 o 
   9   0  11      155.66      162.72     13.58 o 
 -18   1  11        0.47       10.62      5.22 o 
 -17   1  11       73.18       81.25      7.10 o 
 -16   1  11        8.07       12.78      5.11 o 
 -15   1  11       20.52       29.92      5.47 o 
 -14   1  11        4.93        8.44      4.60 o 
 -13   1  11       97.48      111.85      5.91 o 
 -12   1  11       32.78       39.25      4.29 o 
 -11   1  11      496.24      571.13     14.27 o 
 -10   1  11       73.18       98.98      5.57 o 
  -9   1  11        0.20        0.93      3.26 o 
  -8   1  11      150.12      176.79      6.29 o 
  -7   1  11       66.43       78.78      3.67 o 
  -6   1  11        3.30        4.26      2.05 o 
  -5   1  11     1046.93     1163.33     20.84 o 
  -4   1  11       65.22       79.54      3.46 o 
  -3   1  11      114.42      105.31      4.36 o 
  -2   1  11       20.61       21.56      2.28 o 
  -1   1  11      356.57      371.97      9.87 o 
   0   1  11       43.70       48.42      3.03 o 
   1   1  11       72.73       68.14      3.71 o 
   2   1  11      176.35      174.49      6.11 o 
   3   1  11        2.49       -3.55      2.62 o 
   4   1  11       51.60       49.35      4.14 o 
   5   1  11       65.56       69.53      4.66 o 
   6   1  11        0.22        4.41      2.81 o 
   7   1  11      223.94      240.61     11.30 o 
   8   1  11       11.50       16.50      3.44 o 
   9   1  11       14.07       18.13      3.85 o 
  10   1  11        2.05        1.95      6.47 o 
 -16   2  11       14.61       16.38      5.24 o 
 -15   2  11       42.13       53.16      5.98 o 
 -14   2  11        0.01        4.27      3.44 o 
 -13   2  11       17.43       11.46      5.21 o 
 -12   2  11        9.23       10.83      3.25 o 
 -11   2  11       21.72       31.94      3.99 o 
 -10   2  11       57.32       56.30      4.16 o 
  -9   2  11       73.82       74.54      4.89 o 
  -8   2  11        1.26        0.55      2.69 o 
  -7   2  11        0.03       -1.95      2.58 o 
  -6   2  11       37.17       33.97      3.60 o 
  -5   2  11      372.35      300.52      8.78 o 
  -4   2  11       94.09       98.68      4.53 o 
  -3   2  11       47.74       41.77      3.14 o 
  -2   2  11       55.69       56.86      3.60 o 
  -1   2  11       28.30       25.43      2.77 o 
   0   2  11        0.39        3.71      2.26 o 
   1   2  11       86.91       89.89      4.50 o 
   2   2  11      161.65      172.35      6.51 o 
   3   2  11       97.40      106.22      5.09 o 
   4   2  11        3.41        3.96      2.77 o 
   5   2  11       47.93       52.42      3.84 o 
   6   2  11       73.23       86.20      5.73 o 
   7   2  11       23.86       38.42      6.18 o 
   8   2  11        1.23       -0.12      4.47 o 
 -13   3  11        3.08        2.92      3.70 o 
 -12   3  11       14.75       29.14      5.13 o 
 -11   3  11       49.07       41.44      4.25 o 
 -10   3  11        3.89        7.06      3.39 o 
  -9   3  11       36.01       32.16      4.14 o 
  -8   3  11       99.37       81.90      5.69 o 
  -7   3  11        0.91       -3.76      2.95 o 
  -6   3  11        0.05        6.42      4.95 o 
  -5   3  11      127.90      110.88      6.25 o 
  -4   3  11      144.57      130.70      8.24 o 
  -3   3  11       20.49       19.78      3.73 o 
  -2   3  11        1.13        0.21      2.99 o 
  -1   3  11        8.48        9.56      2.72 o 
   0   3  11       28.28       36.45      3.62 o 
   1   3  11        0.36        1.38      2.72 o 
   2   3  11        9.83        6.71      3.47 o 
   3   3  11       65.15       63.33      4.72 o 
   4   3  11       43.84       51.50      4.34 o 
   5   3  11        3.18        8.58      3.67 o 
   6   3  11        0.00        4.94      4.65 o 
  -6   4  11       29.01       20.77      4.28 o 
  -5   4  11       37.67       32.94      4.88 o 
  -4   4  11      164.87      162.91     14.17 o 
  -3   4  11        2.25        4.09      4.35 o 
  -2   4  11        6.98       10.60      4.06 o 
 -18   0  12       83.12       82.58     10.44 o 
 -16   0  12       32.67       26.54      7.76 o 
 -14   0  12        0.11       10.23      6.89 o 
 -12   0  12      362.71      465.24     38.25 o 
 -10   0  12     2484.33     3857.45     92.50 o 
  -8   0  12       33.86       40.16      4.65 o 
  -6   0  12      302.15      347.69     11.44 o 
  -4   0  12      379.26      492.19     14.01 o 
  -2   0  12       99.92       94.82      7.18 o 
   0   0  12      654.25      685.31     22.35 o 
   2   0  12       57.57       45.58      8.29 o 
   4   0  12        1.84        4.59      5.25 o 
   6   0  12      116.61      119.84     11.53 o 
   8   0  12       38.38       31.38      6.87 o 
 -17   1  12       84.53       78.40      7.09 o 
 -16   1  12       45.73       39.45      5.97 o 
 -15   1  12       36.79       36.09      5.63 o 
 -14   1  12       20.12       24.56      5.18 o 
 -13   1  12        0.04        1.92      3.61 o 
 -12   1  12      207.44      236.62      8.46 o 
 -11   1  12     1391.09     1611.76     32.73 o 
 -10   1  12      570.55      684.30     16.22 o 
  -9   1  12       37.20       46.81      4.23 o 
  -8   1  12      274.74      301.64      8.70 o 
  -7   1  12       19.57       22.43      2.70 o 
  -6   1  12        1.53       -0.20      2.00 o 
  -5   1  12        1.23        2.30      2.25 o 
  -4   1  12       46.96       37.89      3.02 o 
  -3   1  12      164.26      158.84      5.69 o 
  -2   1  12        4.08        4.17      2.23 o 
  -1   1  12       42.23       48.81      3.22 o 
   0   1  12      632.69      608.23     14.80 o 
   1   1  12      655.40      667.90     18.96 o 
   2   1  12        5.85        0.24      2.95 o 
   3   1  12        9.15        8.06      2.89 o 
   4   1  12       93.33       95.40      5.46 o 
   5   1  12       21.06       30.91      6.37 o 
   6   1  12        5.41       -0.30      2.88 o 
   7   1  12       13.79       20.24      5.40 o 
   8   1  12       33.19       40.76      5.65 o 
   9   1  12        9.66       21.33      8.27 o 
 -16   2  12        0.30       14.32      5.57 o 
 -15   2  12       14.49       19.03      6.61 o 
 -14   2  12       92.09       83.94      5.56 o 
 -13   2  12       10.71       11.31      3.53 o 
 -12   2  12        2.43        9.70      3.48 o 
 -11   2  12       97.81      102.43      5.94 o 
 -10   2  12       28.37       34.76      3.94 o 
  -9   2  12       25.34       27.87      3.56 o 
  -8   2  12        1.03        3.28      2.86 o 
  -7   2  12       41.46       38.66      4.04 o 
  -6   2  12       58.06       60.95      4.56 o 
  -5   2  12       10.69       12.89      2.52 o 
  -4   2  12      184.10      151.37      5.75 o 
  -3   2  12        0.43       -1.51      2.27 o 
  -2   2  12      108.91      102.21      4.74 o 
  -1   2  12       96.20       91.50      5.27 o 
   0   2  12        1.90        3.45      2.73 o 
   1   2  12      154.03      168.90      6.46 o 
   2   2  12       52.36       65.26      4.19 o 
   3   2  12       65.39       74.43      4.48 o 
   4   2  12        3.49        5.47      2.62 o 
   5   2  12        0.01        1.15      4.38 o 
   6   2  12       63.88       80.17      7.22 o 
   7   2  12        3.27        6.87      4.48 o 
 -13   3  12        4.59       10.60      5.69 o 
 -12   3  12        1.14       -1.40      3.80 o 
 -11   3  12      251.88      214.91     17.84 o 
 -10   3  12        0.81        3.83      3.58 o 
  -9   3  12       10.12        8.53      3.53 o 
  -8   3  12        0.06        2.96      3.21 o 
  -7   3  12       28.88       32.82      4.14 o 
  -6   3  12        4.69        2.87      3.10 o 
  -5   3  12       53.02       46.87      4.51 o 
  -4   3  12       30.13       23.07      3.90 o 
  -3   3  12        8.78        2.62      3.18 o 
  -2   3  12        8.88        5.86      2.62 o 
  -1   3  12       17.30       15.69      3.00 o 
   0   3  12        6.19        4.99      2.92 o 
   1   3  12      118.10      132.82      6.25 o 
   2   3  12       13.92       11.40      3.28 o 
   3   3  12        5.62        5.64      3.20 o 
   4   3  12        9.98       18.46      3.58 o 
 -17   0  13       56.32       48.15      9.44 o 
 -15   0  13        0.22        0.68      6.96 o 
 -13   0  13      302.90      337.29     24.25 o 
 -11   0  13      890.06     1240.52     42.56 o 
  -9   0  13      404.95      511.33     16.74 o 
  -7   0  13        9.59       11.32      3.42 o 
  -5   0  13      495.56      534.20     15.43 o 
  -3   0  13        2.92        1.38      3.00 o 
  -1   0  13      591.38      605.00     26.49 o 
   1   0  13     2080.05     1915.32     83.17 o 
   3   0  13      283.94      278.00     18.37 o 
   5   0  13        0.44       -7.23      4.82 o 
   7   0  13      122.31      122.35     11.73 o 
 -17   1  13        2.02       14.36      5.52 o 
 -16   1  13        0.10        4.19      5.59 o 
 -15   1  13       26.47       18.92      5.39 o 
 -14   1  13        8.45       10.12      4.93 o 
 -13   1  13        0.05        8.86      3.68 o 
 -12   1  13        1.86       10.26      3.85 o 
 -11   1  13       55.30       59.22      5.07 o 
 -10   1  13      763.01      927.47     20.56 o 
  -9   1  13        0.06       -4.48      2.99 o 
  -8   1  13       77.34       74.67      4.34 o 
  -7   1  13      184.06      190.24      5.78 o 
  -6   1  13       65.23       62.41      4.02 o 
  -5   1  13      124.89      136.03      5.54 o 
  -4   1  13      114.05       95.92      4.53 o 
  -3   1  13      138.93      134.08      5.69 o 
  -2   1  13       73.43       78.21      4.01 o 
  -1   1  13       95.94       88.08      4.36 o 
   0   1  13      447.01      457.05     14.24 o 
   1   1  13        0.39        4.82      3.10 o 
   2   1  13       56.82       57.92      4.60 o 
   3   1  13       17.41       16.97      3.33 o 
   4   1  13        2.98        5.71      2.98 o 
   5   1  13       92.87      105.26      5.95 o 
   6   1  13        1.08        6.68      4.02 o 
   7   1  13        6.14       13.17      4.43 o 
   8   1  13       44.34       51.15      6.46 o 
 -16   2  13       16.75       11.35      5.25 o 
 -15   2  13        0.04        1.66      5.25 o 
 -14   2  13        0.57        2.10      3.87 o 
 -13   2  13       48.28       47.79      5.08 o 
 -12   2  13       48.80       42.24      4.72 o 
 -11   2  13       26.37       27.82      4.95 o 
 -10   2  13       14.11       11.96      4.05 o 
  -9   2  13       96.37       83.94      5.88 o 
  -8   2  13       54.60       45.82      4.56 o 
  -7   2  13        7.11        7.77      3.24 o 
  -6   2  13       44.43       36.48      3.98 o 
  -5   2  13      401.26      333.52      9.77 o 
  -4   2  13      143.82      129.42      5.54 o 
  -3   2  13       21.25       19.87      2.75 o 
  -2   2  13       11.36       15.93      2.73 o 
  -1   2  13       94.48       93.11      4.68 o 
   0   2  13       15.76       18.47      2.91 o 
   1   2  13       20.29       19.60      3.12 o 
   2   2  13        2.46        2.79      2.69 o 
   3   2  13       43.92       53.63      5.00 o 
   4   2  13       75.60       83.56      6.81 o 
   5   2  13        8.07       12.55      6.07 o 
   6   2  13       10.46       14.76      3.87 o 
 -12   3  13        1.36        2.49      3.70 o 
 -11   3  13       18.97       13.33      4.18 o 
 -10   3  13       82.17       60.63      9.15 o 
  -9   3  13        0.82       -2.35      3.40 o 
  -8   3  13        9.53        9.49      3.54 o 
  -7   3  13        3.11        3.56      3.33 o 
  -6   3  13      111.39       88.41      6.47 o 
  -5   3  13       24.70       17.98      3.77 o 
  -4   3  13        2.18       -2.10      3.19 o 
  -3   3  13        9.08        6.00      3.30 o 
  -2   3  13       14.61       13.95      3.00 o 
  -1   3  13        1.08        0.67      2.76 o 
   0   3  13      124.82      128.54      6.41 o 
   1   3  13        6.87        6.94      3.41 o 
   2   3  13        0.45       -1.66      3.43 o 
   3   3  13        6.10       10.41      4.45 o 
 -16   0  14        7.57        5.34      7.60 o 
 -14   0  14       42.09       57.04      9.08 o 
 -12   0  14     2184.20     2757.55     85.12 o 
 -10   0  14       53.08       68.81      6.46 o 
  -8   0  14       45.41       50.00      4.95 o 
  -6   0  14      123.18      149.08      6.85 o 
  -4   0  14      274.26      271.55     11.75 o 
  -2   0  14      239.37      261.92     11.17 o 
   0   0  14      235.70      221.12     16.22 o 
   2   0  14       21.58       17.51      6.47 o 
   4   0  14      136.50      144.75     13.05 o 
   6   0  14       42.07       47.07      8.56 o 
 -17   1  14       41.31       39.08      6.69 o 
 -16   1  14        1.93        9.48      5.92 o 
 -15   1  14       19.29       22.74      5.64 o 
 -14   1  14       27.60       29.61      5.84 o 
 -13   1  14       92.78       98.61      6.00 o 
 -12   1  14       64.02       71.59      5.28 o 
 -11   1  14       55.29       76.26      5.25 o 
 -10   1  14       76.43       84.56      5.29 o 
  -9   1  14        0.12       -0.74      3.07 o 
  -8   1  14        1.69       -0.11      3.55 o 
  -7   1  14        0.03        0.95      2.74 o 
  -6   1  14      124.22      109.71      5.19 o 
  -5   1  14      142.60      112.67      5.16 o 
  -4   1  14       16.59       14.84      3.11 o 
  -3   1  14       10.54        8.60      2.45 o 
  -2   1  14      173.06      153.02      7.13 o 
  -1   1  14       60.75       68.85      5.86 o 
   0   1  14       48.20       49.24      4.58 o 
   1   1  14      222.29      231.13      9.28 o 
   2   1  14       97.27      101.73      5.89 o 
   3   1  14        0.39       -1.01      2.93 o 
   4   1  14       43.35       44.25      4.28 o 
   5   1  14        5.22        4.16      4.16 o 
   6   1  14       21.62       39.93      5.82 o 
   7   1  14        1.49        5.90      4.67 o 
 -15   2  14        2.01        6.75      4.98 o 
 -14   2  14       13.20       15.08      5.74 o 
 -13   2  14       18.52       19.80      4.45 o 
 -12   2  14        0.45       12.54      4.37 o 
 -11   2  14        7.07        8.91      4.07 o 
 -10   2  14       20.62       20.77      4.33 o 
  -9   2  14      106.10       85.22      5.99 o 
  -8   2  14       36.23       34.34      4.24 o 
  -7   2  14        7.87        7.62      3.36 o 
  -6   2  14      512.13      403.21     13.47 o 
  -5   2  14       93.20       75.93      5.34 o 
  -4   2  14        2.64        6.18      2.62 o 
  -3   2  14       21.32       17.14      3.17 o 
  -2   2  14       30.25       29.82      3.24 o 
  -1   2  14       32.59       34.61      3.43 o 
   0   2  14       26.25       27.37      3.29 o 
   1   2  14        5.04        3.64      3.32 o 
   2   2  14       49.53       44.04      4.71 o 
   3   2  14       38.14       42.65      4.85 o 
   4   2  14        9.58       14.55      4.06 o 
   5   2  14        4.42       15.30      3.89 o 
 -11   3  14       39.72       40.65      5.15 o 
 -10   3  14        8.05       11.24      4.13 o 
  -9   3  14       14.00       13.29      4.65 o 
  -8   3  14        3.37       -1.55      5.21 o 
  -7   3  14       32.17       25.53      4.26 o 
  -6   3  14       40.37       24.34      3.95 o 
  -5   3  14       76.33       53.96      5.06 o 
  -4   3  14        0.01       -2.59      3.49 o 
  -3   3  14       20.18       15.23      4.02 o 
  -2   3  14        5.50        4.27      3.64 o 
  -1   3  14       19.96       22.54      3.60 o 
   0   3  14       15.94       13.09      3.54 o 
   1   3  14        4.25       -2.72      3.70 o 
 -17   0  15       38.63       36.32      9.35 o 
 -15   0  15        9.30       14.44      7.68 o 
 -13   0  15      316.26      381.79     19.50 o 
 -11   0  15     1198.00     1536.88     50.86 o 
  -9   0  15      112.81      116.20      7.05 o 
  -7   0  15        0.07        3.35      4.71 o 
  -5   0  15      290.50      248.96     11.63 o 
  -3   0  15       44.86       44.86      8.92 o 
  -1   0  15     1238.77     1141.42     53.94 o 
   1   0  15       17.69       10.34      6.51 o 
   3   0  15       21.05       37.49      7.76 o 
   5   0  15        8.78       12.82      6.54 o 
 -16   1  15        2.58        5.38      5.56 o 
 -15   1  15        6.82       18.82      5.64 o 
 -14   1  15       21.70       28.20      5.77 o 
 -13   1  15      158.73      156.34      8.63 o 
 -12   1  15      437.20      434.83     12.62 o 
 -11   1  15      265.03      315.06     10.14 o 
 -10   1  15       28.47       32.34      5.04 o 
  -9   1  15       66.57       63.31      5.69 o 
  -8   1  15       64.12       63.48      6.23 o 
  -7   1  15       54.52       59.42      4.18 o 
  -6   1  15       53.00       46.74      3.78 o 
  -5   1  15       45.68       51.68      6.96 o 
  -4   1  15        6.27        4.78      2.46 o 
  -3   1  15       60.15       57.97      4.63 o 
  -2   1  15       50.94       52.59      4.69 o 
  -1   1  15      257.45      280.12     10.51 o 
   0   1  15      187.59      201.44     12.87 o 
   1   1  15       30.35       35.79      4.32 o 
   2   1  15       39.79       39.36      4.23 o 
   3   1  15       48.04       46.12      5.95 o 
   4   1  15        4.06        5.90      5.62 o 
   5   1  15       54.59       62.78      6.92 o 
   6   1  15       49.23       74.71      7.35 o 
 -14   2  15        0.00       -0.06      4.69 o 
 -13   2  15        1.95       11.37      4.86 o 
 -12   2  15      406.60      335.22     13.71 o 
 -11   2  15        7.06       10.43      4.28 o 
 -10   2  15        2.52        0.05      3.69 o 
  -9   2  15       18.99       11.95      3.81 o 
  -8   2  15       38.16       29.61      4.80 o 
  -7   2  15       21.63       17.41      3.68 o 
  -6   2  15        0.78        0.07      3.17 o 
  -5   2  15       72.67       45.59      4.50 o 
  -4   2  15       16.71       17.51      3.00 o 
  -3   2  15        0.32        0.13      4.42 o 
  -2   2  15        3.42        3.13      2.56 o 
  -1   2  15       13.41       24.26      3.24 o 
   0   2  15      169.76      183.05     10.05 o 
   1   2  15        1.77       -1.59      6.19 o 
   2   2  15        2.85        1.00      5.38 o 
   3   2  15       33.95       46.70      6.61 o 
   4   2  15       29.97       45.52      7.68 o 
 -10   3  15       13.69        8.35      4.08 o 
  -9   3  15        0.62        1.88      3.92 o 
  -8   3  15       13.62       16.97      4.96 o 
  -7   3  15        4.49        3.22      3.41 o 
  -6   3  15        7.57       11.91      5.14 o 
  -5   3  15       15.01        9.70      5.86 o 
  -4   3  15        7.40       -4.33      3.70 o 
  -3   3  15       14.12        6.79      3.92 o 
  -2   3  15       54.30       58.07      7.44 o 
  -1   3  15        2.79       -1.17      3.40 o 
 -16   0  16        1.71        0.23     13.38 o 
 -14   0  16       32.21       28.77     16.80 o 
 -12   0  16       65.05       63.32      8.90 o 
 -10   0  16        1.13        7.22      4.28 o 
  -8   0  16       63.69       70.80     10.47 o 
  -6   0  16       13.76       14.58      4.47 o 
  -4   0  16      108.76      114.19     12.42 o 
  -2   0  16        7.67        8.95      6.87 o 
   0   0  16      282.43      267.92     19.09 o 
   2   0  16        0.01       11.53      6.01 o 
   4   0  16       61.95       53.78      9.65 o 
 -16   1  16        1.61       12.87      5.93 o 
 -15   1  16        3.28        6.59      5.58 o 
 -14   1  16       54.61       59.49      6.65 o 
 -13   1  16       83.79       88.47      7.24 o 
 -12   1  16      115.04      125.14      8.62 o 
 -11   1  16      173.36      172.56      9.51 o 
 -10   1  16      198.60      179.70      9.41 o 
  -9   1  16       10.79       13.16      4.19 o 
  -8   1  16       14.05        3.37      3.76 o 
  -7   1  16       81.12       78.37      4.82 o 
  -6   1  16      391.94      347.46     10.63 o 
  -5   1  16       19.88       22.63      4.47 o 
  -4   1  16       13.01       11.42      3.53 o 
  -3   1  16       11.87       15.25      3.56 o 
  -2   1  16      146.59      147.19      7.38 o 
  -1   1  16       19.56       27.06      4.22 o 
   0   1  16      173.24      187.79      8.64 o 
   1   1  16       27.03       20.59      5.22 o 
   2   1  16      120.49      129.18      9.32 o 
   3   1  16       54.24       59.52      6.75 o 
   4   1  16        2.91        4.95      4.50 o 
 -13   2  16       24.89       24.02      5.57 o 
 -12   2  16       61.17       49.21      6.12 o 
 -11   2  16      122.25       99.97      7.32 o 
 -10   2  16       16.86       10.79      4.17 o 
  -9   2  16        2.31        3.69      3.57 o 
  -8   2  16       59.56       43.37      4.73 o 
  -7   2  16       21.17       20.28      3.84 o 
  -6   2  16       55.77       44.75      4.66 o 
  -5   2  16        5.83        4.71      3.27 o 
  -4   2  16       29.56       23.67      3.42 o 
  -3   2  16       34.01       36.52      3.83 o 
  -2   2  16        1.31        5.32      5.05 o 
  -1   2  16      107.23      120.31      7.10 o 
   0   2  16       33.29       28.08      4.50 o 
   1   2  16        0.06        4.16      3.82 o 
   2   2  16        0.29       -0.23      3.82 o 
  -7   3  16       37.58       23.27      4.40 o 
  -6   3  16       28.15       20.61      4.69 o 
  -5   3  16       41.03       33.06      4.97 o 
 -15   0  17       43.17       39.46     11.86 o 
 -13   0  17       25.89       40.23      8.27 o 
 -11   0  17      228.53      228.08     13.39 o 
  -9   0  17       95.61       93.62      8.36 o 
  -7   0  17      488.51      479.19     28.87 o 
  -5   0  17        0.46        0.17      7.70 o 
  -3   0  17      130.15      123.61     13.08 o 
  -1   0  17        2.59        3.07      6.14 o 
   1   0  17      164.39      127.83     12.59 o 
   3   0  17        5.07        7.37      7.17 o 
 -15   1  17        2.33       12.64      6.65 o 
 -14   1  17       55.02       52.04     16.17 o 
 -13   1  17      661.84      571.53     25.35 o 
 -12   1  17        0.22        4.74      5.11 o 
 -11   1  17       12.09        6.10      5.07 o 
 -10   1  17        1.90        5.83      4.46 o 
  -9   1  17       39.21       32.75      4.78 o 
  -8   1  17       12.28       11.95      3.92 o 
  -7   1  17      107.19       91.54      6.29 o 
  -6   1  17      217.63      189.94      8.94 o 
  -5   1  17       53.35       46.54      5.76 o 
  -4   1  17       12.93       12.21      3.66 o 
  -3   1  17       12.24        9.14      3.73 o 
  -2   1  17       48.48       47.11      4.75 o 
  -1   1  17      118.82      130.81      9.83 o 
   0   1  17       94.97       92.57      8.33 o 
   1   1  17        0.37        7.30      6.31 o 
   2   1  17        0.55        7.48      4.76 o 
   3   1  17       53.43       52.94      6.50 o 
 -12   2  17       51.61       49.81      6.28 o 
 -11   2  17       17.62       11.55      4.72 o 
 -10   2  17        9.64        6.51      4.05 o 
  -9   2  17        0.23       -0.95      4.65 o 
  -8   2  17        2.44        8.41      3.86 o 
  -7   2  17        2.30        2.24      4.95 o 
  -6   2  17        7.98        9.74      3.72 o 
  -5   2  17        0.00        1.45      3.39 o 
  -4   2  17        5.14        2.98      3.56 o 
  -3   2  17       48.44       35.23      4.54 o 
  -2   2  17      136.26      125.67      7.35 o 
  -1   2  17       11.57       12.38      7.39 o 
   0   2  17       54.38       55.04      5.60 o 
 -14   0  18       75.33       72.98     10.93 o 
 -12   0  18        0.04       -2.01     10.07 o 
 -10   0  18      121.86      108.67     13.05 o 
  -8   0  18       17.46       14.67      7.96 o 
  -6   0  18        3.20       -7.30      8.09 o 
  -4   0  18       31.78       44.86      9.31 o 
  -2   0  18       57.59       79.05     11.07 o 
   0   0  18        6.35        6.44      6.67 o 
   2   0  18      123.94      121.79     13.61 o 
 -14   1  18       56.37       55.74      9.92 o 
 -13   1  18        7.62        8.00      7.76 o 
 -12   1  18      237.28      217.94     19.09 o 
 -11   1  18        2.30        0.41      4.62 o 
 -10   1  18        8.30        4.15      4.35 o 
  -9   1  18        3.86        1.97      3.87 o 
  -8   1  18       22.07       17.21     13.34 o 
  -7   1  18        1.02        7.97      3.87 o 
  -6   1  18        0.21        2.11      5.57 o 
  -5   1  18        1.54        2.05      4.66 o 
  -4   1  18       31.51       30.38      4.49 o 
  -3   1  18        0.38        6.86      4.39 o 
  -2   1  18      294.13      276.75     14.75 o 
  -1   1  18        0.76        8.41      5.38 o 
   0   1  18       15.43       28.34      7.27 o 
   1   1  18        4.27        6.65      5.05 o 
 -10   2  18        3.63        2.52      4.10 o 
  -9   2  18       34.12       18.20      4.61 o 
  -8   2  18       21.29       10.93      4.11 o 
  -7   2  18       33.62       28.84      6.54 o 
  -6   2  18       28.06       15.94      5.13 o 
  -5   2  18       28.10       25.38      5.52 o 
  -4   2  18        9.83       11.67      4.18 o 
  -3   2  18       59.92       57.04      8.11 o 
  -2   2  18       77.54       81.47      6.42 o 
 -13   0  19        0.02        7.76     11.59 o 
  -9   0  19       90.28       68.81     11.40 o 
  -7   0  19      423.62      416.00     27.71 o 
  -5   0  19       37.14       55.92     10.14 o 
  -3   0  19       45.59       51.99      9.88 o 
  -1   0  19        4.05        3.63      6.84 o 
 -12   1  19        0.00        3.78      6.53 o 
 -11   1  19        8.26        9.24      5.12 o 
 -10   1  19        4.87       -2.03      5.11 o 
  -9   1  19       20.92       17.79      5.72 o 
  -8   1  19      117.64       86.37      8.20 o 
  -7   1  19        2.27        5.19      5.76 o 
  -6   1  19        4.44       15.84      4.32 o 
  -5   1  19       29.51       26.40      4.58 o 
  -4   1  19        0.72        3.95      5.07 o 
  -3   1  19        6.82       21.13      5.96 o 
  -2   1  19        2.90       -0.81      4.75 o 
  -8   0  20      143.99      140.32     15.79 o 
  -6   0  20       24.15       43.21     10.01 o 
  -4   0  20        4.31       -2.97      7.37 o 
  -9   1  20        0.11        6.14      5.61 o 
  -8   1  20      117.95      102.31      9.13 o 
  -7   1  20       10.39       11.98      6.13 o 
  -6   1  20        9.70        9.21      7.63 o 
  -5   1  20        0.14        7.08      8.08 o 
                                                 
